# Supplementary material for: Sexually dimorphic sail feathers in the Mandarin duck as a model for lifelong developmental modulation
Source: Sci Rep. 2025 Oct 21;15:36593. doi: 10.1038/s41598-025-20446-3 (PMC12540880; doi:10.1038/s41598-025-20446-3)
Supplement: Supplementary file 1 — Supplementary Material 1 [file 41598_2025_20446_MOESM1_ESM.xlsx]

## Sheet: Sheet1
SeqName	Gene	logFC(Brown/Blue)	logCPM	PValue	FDR
Mandarin_01516600	NA	-6.96257	12.2914	3.17086e-08	6.56314e-05
Mandarin_00908700	NA	-6.61757	2.3702	3.89314e-05	0.0247762
Mandarin_01454000	GKN2	-6.22336	1.99814	1.68484e-05	0.0149457
Mandarin_00744100	ATP2B1	-5.50674	2.40328	4.41982e-05	0.026138
Mandarin_01258400	CDX2	-4.77704	0.69315	0.0012279	0.334756
Mandarin_01163000	TRAPPC3L	-4.6705	1.71326	0.00164921	0.401598
Mandarin_00914400	NA	-4.5947	4.3496	2.53941e-05	0.0192613
Mandarin_01172200	COL14A1	-4.34808	2.25082	0.000682084	0.228941
Mandarin_01071000	CFAP73	-4.30689	2.69673	0.000264731	0.10959
Mandarin_00793900	EPYC	-4.30264	0.31107	0.00506616	0.487773
Mandarin_00983200	NA	-4.27349	-0.419522	0.0131824	0.630099
Mandarin_01038300	OPN4-1	-4.19244	1.67588	0.00134037	0.346793
Mandarin_01363300	FAT4	-4.14677	1.23156	0.0037122	0.465674
Mandarin_00547200	ADGRL3	-3.98728	2.62903	0.00340812	0.452112
Mandarin_00068600	CIR1	-3.95182	0.0224787	0.0102012	0.606906
Mandarin_01294200	NEFL	-3.89553	3.51198	0.00284645	0.452112
Mandarin_00641800	TJP1	-3.71696	7.62298	3.99005e-05	0.0247762
Mandarin_00537100	NA	-3.61972	5.84133	2.63662e-05	0.0192613
Mandarin_00417800	B3GNT9	-3.58937	2.43717	0.00963636	0.604046
Mandarin_00328900	ADGB	-3.55334	3.23448	0.00108212	0.305429
Mandarin_00346000	NA	-3.5455	2.21384	0.0069632	0.527269
Mandarin_00531200	NA	-3.54052	2.83759	0.000969166	0.282765
Mandarin_01675500	NA	-3.52831	0.89011	0.00991773	0.606741
Mandarin_00644000	LAMB2	-3.50698	0.00720533	0.0399867	0.691308
Mandarin_00218900	SNAP91	-3.48481	2.04889	0.0116876	0.624757
Mandarin_00355900	PARD3	-3.43021	4.02028	0.0031263	0.452112
Mandarin_00325100	RRBP1	-3.40353	4.13354	0.000191748	0.0952526
Mandarin_00509600	NSRP1	-3.37318	4.16015	0.00016914	0.087523
Mandarin_01452600	DIRAS2	-3.3409	1.7506	0.00325001	0.452112
Mandarin_00933500	NA	-3.29701	1.60883	0.00612976	0.506195
Mandarin_00326700	AKAP12	-3.2888	6.83459	0.00623624	0.506195
Mandarin_01222500	PNN	-3.16279	6.35539	0.000386051	0.141011
Mandarin_00921900	WSCD2	-3.14421	2.46764	0.0170819	0.670439
Mandarin_00666000	MACF1	-3.13996	7.70566	0.00273534	0.452112
Mandarin_01034700	NA	-3.13865	6.04896	0.000209929	0.100273
Mandarin_01428100	NA	-3.13287	2.93716	0.00385881	0.470412
Mandarin_01034800	NA	-3.06494	2.50844	0.0221379	0.691308
Mandarin_01377000	TRAF3IP1	-3.01894	1.66192	0.0109261	0.613214
Mandarin_01476000	PTPRD	-3.01486	2.09568	0.0173157	0.670439
Mandarin_00203600	KIF23	-3.00462	4.99966	0.000384252	0.141011
Mandarin_00939700	ATP8B2	-3.00377	4.31408	0.00245754	0.452112
Mandarin_00047200	DCLK2	-3.00369	1.48662	0.0185204	0.6745
Mandarin_00998500	NA	-2.99842	4.30079	0.000812381	0.252224
Mandarin_01149400	TPH1	-2.97316	1.73889	0.0128366	0.630099
Mandarin_00069400	RAPGEF2	-2.97127	2.97349	0.0103799	0.606906
Mandarin_01154900	CENPF	-2.95669	5.22124	0.00549046	0.498599
Mandarin_00072500	NKTR	-2.95393	6.62673	0.000310504	0.124392
Mandarin_00536900	NA	-2.95183	2.13617	0.0140775	0.649657
Mandarin_01110900	NA	-2.94843	1.89581	0.0079917	0.570258
Mandarin_00537000	NA	-2.94561	1.13722	0.0130919	0.630099
Mandarin_00856300	NA	-2.9355	3.16415	0.030603	0.691308
Mandarin_00238200	CADPS2	-2.92751	1.91603	0.0289549	0.691308
Mandarin_01412600	VWC2	-2.91853	0.683984	0.035789	0.691308
Mandarin_00697100	NECAB1	-2.90061	2.70785	0.00875281	0.581986
Mandarin_00938900	NA	-2.89711	6.21847	0.000534487	0.184383
Mandarin_01261100	NA	-2.89415	3.41616	0.00472361	0.487773
Mandarin_01708900	NA	-2.8725	3.06381	0.0112842	0.616426
Mandarin_00728200	ZRANB1	-2.87217	0.102758	0.0202574	0.675846
Mandarin_01339200	TTC25	-2.86627	2.7147	0.00502843	0.487773
Mandarin_00189300	ACSF3	-2.8517	3.49713	0.0113169	0.616426
Mandarin_00238300	SYNPR	-2.84774	6.24739	0.0294791	0.691308
Mandarin_01480900	PDCD1LG2	-2.84604	1.44996	0.0144964	0.654659
Mandarin_01255400	NA	-2.83698	5.90764	0.000721242	0.235713
Mandarin_00933600	NA	-2.83627	3.92535	0.00178529	0.416944
Mandarin_00837100	HMGB2	-2.83021	4.15151	0.00186379	0.416944
Mandarin_00155300	GTPBP4	-2.80793	7.95296	0.0182407	0.6723
Mandarin_00169900	NCOA7	-2.79969	4.6719	0.00573071	0.498599
Mandarin_01038200	HPGDS	-2.78289	9.82125	0.000864936	0.261991
Mandarin_01580700	SMC2	-2.75663	5.1984	0.00266286	0.452112
Mandarin_00068700	CIR1	-2.75229	3.59729	0.00762415	0.556967
Mandarin_01574200	HSF5	-2.74155	2.96575	0.00684112	0.525251
Mandarin_00933700	CGNL1	-2.73394	2.72576	0.0281845	0.691308
Mandarin_00538200	LAMP5	-2.72292	0.577046	0.0406311	0.691308
Mandarin_00762800	NA	-2.70669	1.51476	0.0181772	0.6723
Mandarin_00002800	KIF21A	-2.7056	5.118	0.00307555	0.452112
Mandarin_00209000	NA	-2.70447	1.87894	0.0161308	0.670439
Mandarin_00707800	DLG1	-2.70372	6.11117	0.00237723	0.452112
Mandarin_01012000	EIF5B	-2.69178	7.49047	0.00123994	0.334756
Mandarin_01272000	MCC	-2.6773	3.44706	0.00715996	0.532452
Mandarin_00968300	SURF6	-2.67681	5.36682	0.000796834	0.252224
Mandarin_00942900	AKAP17A	-2.66492	3.7844	0.0103629	0.606906
Mandarin_00967200	HMCN1	-2.65965	0.548737	0.0315359	0.691308
Mandarin_00091200	NA	-2.65667	1.59187	0.0285178	0.691308
Mandarin_00097900	ANTXR2	-2.65241	2.01918	0.0151887	0.662671
Mandarin_00813800	INHBA	-2.65234	0.660881	0.0295946	0.691308
Mandarin_00025500	KYAT3	-2.6482	0.541573	0.0344089	0.691308
Mandarin_00044200	NA	-2.6428	5.23812	0.00242518	0.452112
Mandarin_00753300	NA	-2.6405	2.76516	0.0341921	0.691308
Mandarin_01157800	RP9	-2.63815	4.06403	0.00429811	0.485957
Mandarin_00727600	MPHOSPH10	-2.62302	5.04162	0.000979056	0.282765
Mandarin_00035600	DIAPH1	-2.60911	0.41296	0.0274412	0.691308
Mandarin_00554000	CALD1	-2.60715	6.36213	0.0114508	0.618292
Mandarin_00859200	NA	-2.60401	2.58357	0.0120375	0.624757
Mandarin_00777300	GNL2	-2.60401	5.82869	0.00224678	0.452112
Mandarin_00478800	NA	-2.60234	2.32955	0.0497783	0.691308
Mandarin_00914800	NA	-2.60108	1.19853	0.0246566	0.691308
Mandarin_01251900	FER1L6	-2.59386	1.41624	0.0415424	0.691308
Mandarin_00462600	PRPF38B	-2.59273	5.5304	0.00517222	0.487773
Mandarin_01040500	NA	-2.5864	0.386832	0.0310446	0.691308
Mandarin_01122300	GRIA3	-2.58611	4.29572	0.00593973	0.498599
Mandarin_00268100	NA	-2.58475	6.03132	0.00334997	0.452112
Mandarin_00162400	MINDY4	-2.58333	0.0718979	0.0399993	0.691308
Mandarin_00575300	HMMR	-2.58259	3.97136	0.0146661	0.655173
Mandarin_01254300	PPIH	-2.58137	4.01248	0.0197849	0.675846
Mandarin_00488000	EPB41L3	-2.5808	3.59195	0.0208255	0.675846
Mandarin_01222400	PNN	-2.57912	1.236	0.0334598	0.691308
Mandarin_00064000	CWC22	-2.57505	5.74653	0.00304078	0.452112
Mandarin_00085300	SPOCK3	-2.57406	4.79741	0.00410171	0.479952
Mandarin_00314700	OFD1	-2.57403	3.99386	0.00300864	0.452112
Mandarin_01674600	NA	-2.56942	2.97195	0.033676	0.691308
Mandarin_00993600	NA	-2.56925	0.946874	0.0338379	0.691308
Mandarin_01435600	GIGYF2	-2.56546	5.72592	0.00248732	0.452112
Mandarin_01362700	NA	-2.5577	4.47025	0.00500915	0.487773
Mandarin_00144600	BOD1L1	-2.55536	5.81649	0.00413519	0.479952
Mandarin_00004300	EEA1	-2.55338	4.6161	0.00819718	0.575146
Mandarin_01574400	NA	-2.5531	5.44414	0.00619842	0.506195
Mandarin_00150200	TNIP2	-2.53406	3.99872	0.00738697	0.54311
Mandarin_00418700	OSGIN2	-2.52665	5.4912	0.0160292	0.670439
Mandarin_00380000	UPF2	-2.52662	5.08475	0.00860809	0.581986
Mandarin_00631300	NIN	-2.52382	2.60003	0.0201338	0.675846
Mandarin_00089500	CFAP221	-2.51843	0.800542	0.0314194	0.691308
Mandarin_00974200	STOM	-2.51381	3.11765	0.0103383	0.606906
Mandarin_00213500	PNISR	-2.51378	7.05583	0.00226354	0.452112
Mandarin_00218600	CEP162	-2.50526	2.72236	0.0203156	0.675846
Mandarin_00732500	SCAPER	-2.50147	2.92136	0.0248093	0.691308
Mandarin_01520400	EPHB3	-2.49458	3.59977	0.0161002	0.670439
Mandarin_00032000	DNAJC1	-2.49078	4.65666	0.00288275	0.452112
Mandarin_00753400	NA	-2.49003	3.72963	0.0238721	0.691308
Mandarin_01122200	THOC2	-2.48943	6.74265	0.0104679	0.606906
Mandarin_01489800	NA	-2.47684	7.49922	0.00646656	0.50828
Mandarin_00640100	MACF1	-2.46734	7.17388	0.00819043	0.575146
Mandarin_00153400	ZEB1	-2.46414	1.44319	0.0457995	0.691308
Mandarin_00072000	UBP	-2.4604	6.73581	0.00596423	0.498599
Mandarin_01597900	CAST	-2.4602	6.8209	0.00487821	0.487773
Mandarin_00610600	NA	-2.45997	5.69692	0.00286766	0.452112
Mandarin_00633900	ATG16L1	-2.45918	3.34602	0.016788	0.670439
Mandarin_00655300	RSL1D1	-2.45327	5.90786	0.00321887	0.452112
Mandarin_01580500	NA	-2.44355	0.919857	0.0440039	0.691308
Mandarin_00859300	ZFYVE19	-2.43947	3.88502	0.0137331	0.642855
Mandarin_00837700	MYH10	-2.43732	7.67148	0.00356045	0.452112
Mandarin_00183600	NA	-2.4371	6.05151	0.00350682	0.452112
Mandarin_01475800	PTPRD	-2.43644	2.06486	0.0432695	0.691308
Mandarin_01456600	PSIP1	-2.43562	5.76436	0.00699922	0.527269
Mandarin_00311100	DZIP1	-2.43458	2.61713	0.0161716	0.670439
Mandarin_00069500	AFDN	-2.4304	5.36349	0.0206324	0.675846
Mandarin_00779400	CLSPN	-2.42919	3.3024	0.0170476	0.670439
Mandarin_01411900	COBL	-2.42598	1.53407	0.0408378	0.691308
Mandarin_01170200	SCAF11	-2.4224	5.22398	0.00384873	0.470412
Mandarin_00172200	EPB41L3	-2.41593	3.69174	0.0151331	0.662671
Mandarin_01066600	NA	-2.4138	4.58936	0.00300047	0.452112
Mandarin_00288000	LUC7L3	-2.40945	5.8153	0.00504675	0.487773
Mandarin_00486300	COLEC12	-2.40815	3.51188	0.0478633	0.691308
Mandarin_01070700	TNIK	-2.40766	4.83292	0.00622061	0.506195
Mandarin_00973900	CNTRL	-2.40657	4.57426	0.00486999	0.487773
Mandarin_00368800	NA	-2.39424	5.45775	0.00345054	0.452112
Mandarin_00072300	NA	-2.38614	2.86809	0.0171565	0.670439
Mandarin_01467500	NA	-2.38497	4.117	0.00889033	0.581986
Mandarin_00150300	NA	-2.38488	4.94251	0.00895075	0.581986
Mandarin_01367700	SRRM1	-2.38407	6.38452	0.0106535	0.606906
Mandarin_00894900	CEP250	-2.3805	4.40835	0.00511473	0.487773
Mandarin_01516800	DLG1	-2.38039	2.89256	0.0379586	0.691308
Mandarin_00571700	NA	-2.37605	8.37134	0.0195103	0.675846
Mandarin_01222900	FAM161A	-2.37388	1.10068	0.0365	0.691308
Mandarin_00097500	NA	-2.37176	6.42012	0.0168087	0.670439
Mandarin_01156700	GOLGA4	-2.37062	5.78118	0.00188009	0.416944
Mandarin_00036400	TCERG1	-2.36866	3.9857	0.011299	0.616426
Mandarin_00072400	NA	-2.36823	4.48603	0.0373098	0.691308
Mandarin_00058700	NOP58	-2.36116	6.98625	0.00803568	0.570258
Mandarin_00813100	NEDD4	-2.35948	4.91619	0.0104377	0.606906
Mandarin_00800500	UPF3B	-2.35595	4.94965	0.00588378	0.498599
Mandarin_01058500	SEC62	-2.35553	5.5953	0.00459453	0.487773
Mandarin_00405500	GPATCH1	-2.35543	4.84508	0.00559779	0.498599
Mandarin_01038100	SMARCA2	-2.33978	5.82714	0.00244983	0.452112
Mandarin_00389400	PHF3	-2.33904	5.38342	0.00970168	0.604046
Mandarin_01016100	TTC3	-2.33714	4.92137	0.00678635	0.525251
Mandarin_01007700	NA	-2.33693	5.85507	0.0384681	0.691308
Mandarin_00242200	PARD3	-2.33451	5.48984	0.00466798	0.487773
Mandarin_01587400	AKAP8L	-2.33192	4.83663	0.00348241	0.452112
Mandarin_00973100	CAMSAP2	-2.32368	4.08958	0.0240703	0.691308
Mandarin_01187200	NA	-2.3225	4.44578	0.0078371	0.562595
Mandarin_00262800	SMG6	-2.32082	5.33716	0.00562157	0.498599
Mandarin_00318600	MAP7D2	-2.30877	5.09615	0.00351784	0.452112
Mandarin_00932800	SLTM	-2.3046	5.88127	0.0032432	0.452112
Mandarin_01441800	NA	-2.30024	4.70199	0.0499242	0.691308
Mandarin_01076400	DNAJC21	-2.29884	3.96146	0.0139254	0.647216
Mandarin_00636000	ARID4A	-2.29776	4.58728	0.00591762	0.498599
Mandarin_00095500	KIAA1211	-2.29069	1.2992	0.0355247	0.691308
Mandarin_00666500	NA	-2.28519	3.63195	0.0399001	0.691308
Mandarin_00379200	TAF3	-2.28432	5.11432	0.00324508	0.452112
Mandarin_00466500	EEA1	-2.27963	4.96824	0.00390148	0.470412
Mandarin_00307200	ERCC5	-2.27136	4.86223	0.00496488	0.487773
Mandarin_01615600	NA	-2.27027	3.30893	0.0250433	0.691308
Mandarin_01173900	ETNPPL	-2.27	3.79847	0.0108341	0.611585
Mandarin_01444100	NA	-2.26986	5.63655	0.0112237	0.616426
Mandarin_01407500	SNRNP48	-2.26859	3.63721	0.0137692	0.642855
Mandarin_00560100	NA	-2.26427	2.76607	0.0233089	0.691308
Mandarin_00966100	NA	-2.26217	3.99628	0.0126479	0.630099
Mandarin_01360300	SDAD1	-2.26206	5.69135	0.00448073	0.485957
Mandarin_00962200	SFSWAP	-2.2603	6.89437	0.0102688	0.606906
Mandarin_01007000	PAPD5	-2.25937	4.17614	0.0139668	0.647216
Mandarin_00145400	LYAR	-2.25854	4.13178	0.0181017	0.6723
Mandarin_00801600	NA	-2.25841	3.36535	0.0142956	0.649657
Mandarin_00036500	MTRF1	-2.2506	4.69692	0.00782735	0.562595
Mandarin_00032100	DNAJC1	-2.25022	3.34214	0.0304086	0.691308
Mandarin_00783200	CNKSR2	-2.24402	3.29598	0.0158423	0.670439
Mandarin_00934200	MNS1	-2.24077	3.49115	0.020484	0.675846
Mandarin_00634700	KTN1	-2.23626	6.90856	0.00522375	0.487773
Mandarin_00871800	NEK1	-2.23611	3.43149	0.0227729	0.691308
Mandarin_00537200	KIF1A	-2.23136	3.75793	0.0152462	0.662671
Mandarin_01102900	TPX2	-2.22749	4.59958	0.034138	0.691308
Mandarin_00961400	SMARCA2	-2.2251	4.52624	0.0167417	0.670439
Mandarin_00055200	DDX41	-2.2244	4.51312	0.00700535	0.527269
Mandarin_01165200	U2SURP	-2.21715	6.04777	0.0143334	0.649657
Mandarin_01265400	TCHP	-2.21569	3.36706	0.0173108	0.670439
Mandarin_01249000	NA	-2.21529	3.15896	0.028923	0.691308
Mandarin_00217800	ZNF236	-2.21472	5.01273	0.0130177	0.630099
Mandarin_01398400	SETBP1	-2.21402	3.58595	0.0199787	0.675846
Mandarin_00654800	C16orf45	-2.21117	1.66554	0.0388912	0.691308
Mandarin_00495000	MYBBP1A	-2.21042	5.82598	0.00448376	0.485957
Mandarin_01197100	KIF21A	-2.20826	3.97774	0.0125725	0.630099
Mandarin_01418500	NA	-2.20661	5.99555	0.00413036	0.479952
Mandarin_00819100	CAVIN1	-2.20616	4.6887	0.024883	0.691308
Mandarin_00334700	NA	-2.19873	5.76354	0.0129419	0.630099
Mandarin_01201800	NA	-2.19656	4.97095	0.0096788	0.604046
Mandarin_00014700	TAX1BP1	-2.18668	7.03269	0.0118097	0.624757
Mandarin_00936400	LEO1	-2.18656	4.36966	0.0077118	0.560075
Mandarin_01059500	NA	-2.18291	4.81932	0.0238057	0.691308
Mandarin_01580400	NA	-2.18279	3.4418	0.0197946	0.675846
Mandarin_00619700	CDK5RAP2	-2.1797	4.84506	0.0105277	0.606906
Mandarin_00039700	ZC3H13	-2.17806	6.65256	0.0056636	0.498599
Mandarin_00240200	TMF1	-2.17635	4.07504	0.0102608	0.606906
Mandarin_01076700	RAI14	-2.1656	5.64252	0.0190561	0.675846
Mandarin_00525800	SPICE1	-2.16514	2.45756	0.0373211	0.691308
Mandarin_00283000	BPTF	-2.16468	5.84677	0.00888349	0.581986
Mandarin_00617300	NA	-2.15322	6.12112	0.00675657	0.525251
Mandarin_01118800	DDX41	-2.14924	5.11461	0.0118408	0.624757
Mandarin_01017000	BRWD3	-2.1461	5.10315	0.0175418	0.670439
Mandarin_00339600	NA	-2.14368	2.20005	0.0389498	0.691308
Mandarin_00786200	AMPD3	-2.14295	3.99324	0.0271485	0.691308
Mandarin_00075100	NA	-2.14212	5.25686	0.00529938	0.491141
Mandarin_00977300	GOLGA1	-2.14079	4.3828	0.0212223	0.684955
Mandarin_00919500	TCHP	-2.13932	2.92936	0.0310456	0.691308
Mandarin_01430900	NA	-2.13576	4.20841	0.0171997	0.670439
Mandarin_00782800	NUCB2	-2.13486	5.05808	0.0242715	0.691308
Mandarin_00248900	NA	-2.13464	4.51499	0.0339896	0.691308
Mandarin_01329200	NA	-2.13326	5.33508	0.010606	0.606906
Mandarin_00510700	SMTNL2	-2.12952	4.36612	0.00913418	0.587758
Mandarin_00486000	CDC42BPB	-2.12674	4.59072	0.0190963	0.675846
Mandarin_01263200	DLG1	-2.12626	5.25201	0.00832214	0.580633
Mandarin_00597900	HYOU1	-2.12504	6.88967	0.0132423	0.630099
Mandarin_01498700	CFAP36	-2.1232	3.78444	0.0236155	0.691308
Mandarin_00223100	GNL3	-2.12156	6.86723	0.0122464	0.628465
Mandarin_01200100	EPB41L3	-2.12085	5.94593	0.0167426	0.670439
Mandarin_00997100	PPP1R12A	-2.12066	4.81587	0.0201096	0.675846
Mandarin_00327900	PPIL4	-2.11992	4.74273	0.0101547	0.606906
Mandarin_00574200	SLU7	-2.11982	5.15169	0.0146649	0.655173
Mandarin_00061500	PARD3	-2.11936	2.51939	0.0450714	0.691308
Mandarin_00047900	NA	-2.11899	3.54868	0.0437704	0.691308
Mandarin_00163200	NKTR	-2.11876	4.8619	0.0187995	0.675846
Mandarin_00153600	KIF1A	-2.11623	6.20983	0.0130383	0.630099
Mandarin_01272500	APC	-2.11613	6.08253	0.0152304	0.662671
Mandarin_01007900	GCC2	-2.11291	3.58217	0.0302816	0.691308
Mandarin_00728000	TRPM3	-2.11161	6.12408	0.0434524	0.691308
Mandarin_00301000	MYH10	-2.10963	6.88107	0.0181719	0.6723
Mandarin_00354300	HOMER2	-2.10954	3.28012	0.0250103	0.691308
Mandarin_00052500	SACS	-2.10953	3.80972	0.0382505	0.691308
Mandarin_00129800	CC2D1B	-2.10948	4.80096	0.00925548	0.592494
Mandarin_00848200	ZNF236	-2.10696	4.14503	0.0448373	0.691308
Mandarin_01176700	CSMD3	-2.10248	2.84019	0.0330935	0.691308
Mandarin_01156600	NA	-2.10033	5.19248	0.0212342	0.684955
Mandarin_00778400	BCLAF1	-2.09799	6.38757	0.0251761	0.691308
Mandarin_00208900	NOLC1	-2.09572	4.89552	0.0249933	0.691308
Mandarin_01206700	NA	-2.08949	4.53693	0.0203771	0.675846
Mandarin_00233000	XPC	-2.08945	3.81357	0.028063	0.691308
Mandarin_00283400	CEP95	-2.08509	4.13732	0.0131241	0.630099
Mandarin_00576400	SPDL1	-2.07794	5.20393	0.017037	0.670439
Mandarin_00930600	NA	-2.07749	4.20287	0.0141622	0.649657
Mandarin_00634300	DLGAP4	-2.07383	5.50631	0.00565311	0.498599
Mandarin_01202900	PALMD	-2.07286	6.27177	0.0117989	0.624757
Mandarin_01340900	TOX2	-2.07268	6.43267	0.0118111	0.624757
Mandarin_00000600	CTDP1	-2.06468	3.9159	0.0376775	0.691308
Mandarin_00201400	KIF3C	-2.06187	4.93795	0.0133785	0.634151
Mandarin_00696600	NBN	-2.05691	4.96168	0.0160746	0.670439
Mandarin_01417000	NFKBIB	-2.05493	5.97448	0.0182413	0.6723
Mandarin_00191500	NA	-2.05198	4.32251	0.0229732	0.691308
Mandarin_00536400	ESF1	-2.04767	3.98137	0.0332244	0.691308
Mandarin_00033300	ABR	-2.04679	5.47966	0.0104877	0.606906
Mandarin_01246500	SRFBP1	-2.04436	3.91508	0.0280022	0.691308
Mandarin_01427700	PCM1	-2.04155	6.66425	0.013574	0.638546
Mandarin_00353500	USP19	-2.03744	6.27268	0.0112131	0.616426
Mandarin_01194400	POF1B	-2.0332	8.62682	0.0231036	0.691308
Mandarin_01209600	AHCTF1	-2.03267	5.58763	0.0148837	0.660145
Mandarin_00525200	POLQ	-2.03249	2.14228	0.0492723	0.691308
Mandarin_01010100	MAP4K4	-2.03123	7.62362	0.0279759	0.691308
Mandarin_00539600	CDC42BPB	-2.02976	4.15304	0.0413134	0.691308
Mandarin_00313000	SHROOM2	-2.02826	4.92333	0.0349937	0.691308
Mandarin_00540300	NOL10	-2.02462	3.86934	0.0416736	0.691308
Mandarin_01274200	AP1B1	-2.02444	5.56017	0.0242351	0.691308
Mandarin_01393400	CTNNAL1	-2.01489	5.0065	0.0192877	0.675846
Mandarin_00532100	MICALL1	-2.01389	3.78233	0.0419099	0.691308
Mandarin_00561600	GOLGA5	-2.0105	4.05082	0.0220894	0.691308
Mandarin_00200700	BLNK	-2.00897	4.09115	0.0360999	0.691308
Mandarin_00610700	SETX	-2.00705	4.86622	0.0264723	0.691308
Mandarin_00794500	EEA1	-2.0014	5.30077	0.00739074	0.54311
Mandarin_00785900	SWAP70	-1.99792	4.22263	0.0223319	0.691308
Mandarin_00206700	NA	-1.99359	6.19967	0.00981248	0.604046
Mandarin_00616400	ODF2	-1.98686	4.59703	0.0142529	0.649657
Mandarin_00926000	SETD1B	-1.98633	3.74961	0.0359087	0.691308
Mandarin_00108400	SMARCA2	-1.98291	6.36901	0.0166202	0.670439
Mandarin_00485200	RBBP8	-1.97632	5.33629	0.0108099	0.611585
Mandarin_00552000	CCDC91	-1.97544	2.76189	0.0443919	0.691308
Mandarin_01354300	NA	-1.97529	3.98298	0.0267406	0.691308
Mandarin_00832700	NA	-1.97363	4.44478	0.0246618	0.691308
Mandarin_01464200	SCAF11	-1.97032	5.51871	0.0153675	0.662671
Mandarin_00616200	SPTBN1	-1.97004	8.8738	0.0146073	0.655173
Mandarin_00713600	CDC5L	-1.96876	6.32084	0.0121627	0.626755
Mandarin_00105300	HSPA4L	-1.96775	8.2255	0.0189729	0.675846
Mandarin_00516900	MYO18A	-1.96649	7.04216	0.0155915	0.670005
Mandarin_01502300	SNX30	-1.96637	4.87772	0.0416203	0.691308
Mandarin_00270900	CCAR1	-1.96516	4.56269	0.0470546	0.691308
Mandarin_00489400	ABR	-1.96511	7.56033	0.0289378	0.691308
Mandarin_01408900	TOP1	-1.9645	6.09234	0.0390017	0.691308
Mandarin_00388100	MACF1	-1.96359	6.14337	0.0203254	0.675846
Mandarin_01113200	TCERG1	-1.95809	5.40939	0.0318562	0.691308
Mandarin_00149000	LRPAP1	-1.95615	5.02096	0.0340458	0.691308
Mandarin_01078400	NA	-1.9513	4.30814	0.0319896	0.691308
Mandarin_00789800	DEK	-1.94761	4.39513	0.0266545	0.691308
Mandarin_00114900	ZNF326	-1.94533	6.6089	0.0275571	0.691308
Mandarin_00858100	NUSAP1	-1.94488	4.41513	0.0396973	0.691308
Mandarin_00135800	DOCK3	-1.94383	5.7062	0.0224596	0.691308
Mandarin_00801400	NA	-1.94166	3.94483	0.0367928	0.691308
Mandarin_00944400	STAG2	-1.93476	3.63561	0.0452238	0.691308
Mandarin_00924700	RSRC2	-1.93139	6.24184	0.0186334	0.675846
Mandarin_01013600	NA	-1.92719	7.11391	0.019701	0.675846
Mandarin_00074400	TTC21B	-1.92613	4.1838	0.0346123	0.691308
Mandarin_01489500	GKAP1	-1.92205	2.77391	0.0496602	0.691308
Mandarin_00786600	CTR9	-1.91933	5.37886	0.027327	0.691308
Mandarin_00021800	BRD1	-1.9189	4.40862	0.0184375	0.673456
Mandarin_01150800	CARS	-1.91715	5.31427	0.02272	0.691308
Mandarin_00380900	OPTN	-1.91686	5.43168	0.0132202	0.630099
Mandarin_00284000	CAMK2D	-1.9147	4.19037	0.0373315	0.691308
Mandarin_01508900	CARMIL3	-1.91081	3.93333	0.0361486	0.691308
Mandarin_00019500	NA	-1.90673	3.0735	0.0435643	0.691308
Mandarin_01246100	SNX2	-1.90631	6.38811	0.0181298	0.6723
Mandarin_00180200	TIAM2	-1.90607	3.4636	0.0446049	0.691308
Mandarin_01499000	CCDC88C	-1.90177	3.1803	0.0431115	0.691308
Mandarin_01269500	SMARCA2	-1.90074	6.79331	0.026016	0.691308
Mandarin_00898700	ADNP	-1.89808	6.39932	0.0413061	0.691308
Mandarin_00138600	RFC1	-1.89724	5.28989	0.0120012	0.624757
Mandarin_01015300	MORC3	-1.89526	3.49189	0.0444862	0.691308
Mandarin_01434600	PARN	-1.89407	5.08541	0.0266705	0.691308
Mandarin_01444400	SETBP1	-1.88939	5.52401	0.0437734	0.691308
Mandarin_00552600	CNKSR2	-1.88796	4.9852	0.0188251	0.675846
Mandarin_00705900	SCAF11	-1.8829	5.02627	0.0246162	0.691308
Mandarin_00025100	NA	-1.88279	4.1324	0.0367564	0.691308
Mandarin_01150900	NAP1L4	-1.88198	5.82475	0.0205432	0.675846
Mandarin_00298600	ZNF750	-1.88191	6.42185	0.033539	0.691308
Mandarin_00210500	SEC63	-1.88108	6.46973	0.0198182	0.675846
Mandarin_00048800	HSPH1	-1.87851	6.44442	0.044736	0.691308
Mandarin_00998400	KRR1	-1.87131	4.27279	0.0459144	0.691308
Mandarin_00793300	CEP290	-1.86596	3.89229	0.0337919	0.691308
Mandarin_00316000	NA	-1.86533	4.61144	0.0176531	0.670439
Mandarin_00249400	RBM26	-1.86519	6.38756	0.0328848	0.691308
Mandarin_00721300	EMSY	-1.86421	3.3602	0.043969	0.691308
Mandarin_00729300	FERMT2	-1.86248	3.68426	0.0435381	0.691308
Mandarin_00136900	NA	-1.86223	4.91779	0.0485437	0.691308
Mandarin_00190100	SMC3	-1.86029	5.8217	0.0123957	0.630099
Mandarin_00532200	NA	-1.85748	5.75174	0.0125749	0.630099
Mandarin_00850500	TCERG1	-1.85582	5.7902	0.0266617	0.691308
Mandarin_00150800	NA	-1.8546	4.15483	0.0383407	0.691308
Mandarin_01254400	CWC27	-1.85329	4.4387	0.0308673	0.691308
Mandarin_00287600	NA	-1.85039	5.22406	0.0249605	0.691308
Mandarin_01150600	OSBPL3	-1.85033	5.92154	0.0292885	0.691308
Mandarin_00336600	RIOK1	-1.84939	6.02758	0.0189099	0.675846
Mandarin_00178000	NA	-1.84606	5.64447	0.0311298	0.691308
Mandarin_01591500	NA	-1.84484	5.46845	0.0260017	0.691308
Mandarin_00578700	NA	-1.84048	7.43824	0.0375103	0.691308
Mandarin_01185200	PPP1R13B	-1.84033	4.5749	0.0306364	0.691308
Mandarin_00857900	NA	-1.84023	6.2208	0.0168926	0.670439
Mandarin_01503900	ENOX2	-1.83479	4.33421	0.0484233	0.691308
Mandarin_00247400	PIBF1	-1.83402	4.25885	0.0280021	0.691308
Mandarin_00373300	NF1	-1.83348	7.43165	0.036426	0.691308
Mandarin_00585200	SNW1	-1.83101	5.62398	0.0160149	0.670439
Mandarin_01228100	SMG1	-1.83049	4.28302	0.041173	0.691308
Mandarin_01309600	ZCCHC6	-1.82926	4.61863	0.0231237	0.691308
Mandarin_01091300	ACSF3	-1.82775	5.2696	0.0462901	0.691308
Mandarin_01096600	DDX41	-1.82568	6.54287	0.0207956	0.675846
Mandarin_01543800	NA	-1.82399	3.46022	0.0450991	0.691308
Mandarin_00465300	FAM13A	-1.82387	4.41496	0.0415952	0.691308
Mandarin_00075200	COBL	-1.82259	5.9108	0.0207032	0.675846
Mandarin_00581300	TRIP11	-1.82187	4.84581	0.0194802	0.675846
Mandarin_00646900	DNAJC2	-1.82021	6.17108	0.0245641	0.691308
Mandarin_01200900	SHC2	-1.8176	5.22181	0.0182223	0.6723
Mandarin_01131000	SMC4	-1.81456	6.65542	0.0195983	0.675846
Mandarin_00955800	OPA1	-1.81171	4.39647	0.0451727	0.691308
Mandarin_00830200	DIAPH1	-1.80024	3.53565	0.0444381	0.691308
Mandarin_00229100	SLMAP	-1.7995	5.90148	0.0175528	0.670439
Mandarin_00325000	SNX2	-1.79883	5.82931	0.0182434	0.6723
Mandarin_00454600	NA	-1.79522	6.70158	0.0319635	0.691308
Mandarin_00053000	SKA3	-1.79356	4.04389	0.0319682	0.691308
Mandarin_00938100	SECISBP2L	-1.78849	4.27538	0.0389543	0.691308
Mandarin_01134200	LARP7	-1.77969	5.78226	0.0225355	0.691308
Mandarin_00938300	NA	-1.77919	4.64646	0.0219907	0.691308
Mandarin_01216700	BPTF	-1.77888	4.55031	0.0473771	0.691308
Mandarin_00760100	TBC1D31	-1.77779	4.64533	0.0225721	0.691308
Mandarin_00743400	NOL8	-1.77778	4.45531	0.0348429	0.691308
Mandarin_00883300	TTC14	-1.77768	6.10476	0.0244084	0.691308
Mandarin_01167600	AFG3L2	-1.77519	5.7809	0.0471771	0.691308
Mandarin_01228000	EXOSC10	-1.77428	5.71757	0.0189814	0.675846
Mandarin_01296900	CUL4B	-1.77007	6.71181	0.032951	0.691308
Mandarin_00135700	USP33	-1.76745	5.02062	0.0293718	0.691308
Mandarin_01095300	ARID4B	-1.75808	4.62167	0.0300713	0.691308
Mandarin_00795300	CEP83	-1.75672	3.67747	0.0461771	0.691308
Mandarin_00174900	BCLAF1	-1.75613	6.62999	0.027463	0.691308
Mandarin_00055000	EPB41L1	-1.75517	5.69054	0.0438252	0.691308
Mandarin_00816600	NA	-1.7499	3.85965	0.048093	0.691308
Mandarin_01091400	NA	-1.74975	4.24281	0.0368361	0.691308
Mandarin_01159200	SEPT7	-1.7495	6.4182	0.0457079	0.691308
Mandarin_00056400	CWF19L2	-1.74495	4.07745	0.035636	0.691308
Mandarin_00323300	PPP1R21	-1.74352	4.63595	0.0400711	0.691308
Mandarin_00388300	MACF1	-1.74253	6.89324	0.0277758	0.691308
Mandarin_01480200	NA	-1.74064	3.99874	0.0468946	0.691308
Mandarin_01535800	NLRC3	-1.73945	4.14845	0.0353238	0.691308
Mandarin_00307700	TPP2	-1.73531	6.40507	0.0370867	0.691308
Mandarin_00992900	LUC7L2	-1.72788	6.29868	0.0464402	0.691308
Mandarin_00178500	EPB41L1	-1.72654	4.67973	0.0448018	0.691308
Mandarin_00766500	DNAJC8	-1.72465	6.00943	0.0323301	0.691308
Mandarin_01166900	RB1CC1	-1.72459	4.95355	0.0289549	0.691308
Mandarin_00114300	FAM129A	-1.72109	4.31526	0.0361342	0.691308
Mandarin_00800200	NA	-1.71896	4.32204	0.0347698	0.691308
Mandarin_00853100	RBM25	-1.7173	5.74204	0.0297619	0.691308
Mandarin_01303800	APPL2	-1.71678	4.69865	0.0419797	0.691308
Mandarin_00124900	NA	-1.71666	6.47522	0.0285992	0.691308
Mandarin_00089000	NA	-1.71657	4.26065	0.0373406	0.691308
Mandarin_00453000	NUF2	-1.71608	4.52745	0.0409352	0.691308
Mandarin_00896900	NCOA6	-1.71559	5.95359	0.0293632	0.691308
Mandarin_00633200	PITPNM3	-1.71147	4.01904	0.0438045	0.691308
Mandarin_00946400	CEP63	-1.70369	4.85815	0.026746	0.691308
Mandarin_00005800	DNAJC13	-1.70071	5.61476	0.0406943	0.691308
Mandarin_01271000	MRPS27	-1.69755	6.09509	0.0300536	0.691308
Mandarin_00106800	NAA15	-1.69632	5.67819	0.0338979	0.691308
Mandarin_00877200	PABPC1	-1.69516	8.58603	0.0337905	0.691308
Mandarin_01326600	SRSF11	-1.69412	6.11252	0.0427284	0.691308
Mandarin_00026200	AKAP9	-1.69396	6.50883	0.0291057	0.691308
Mandarin_01472300	SUGP2	-1.69087	4.93173	0.0432405	0.691308
Mandarin_01244600	UBXN4	-1.69053	6.88334	0.0333565	0.691308
Mandarin_01054900	NA	-1.68622	5.95568	0.0245293	0.691308
Mandarin_00103100	EXOSC9	-1.6849	5.1354	0.0387828	0.691308
Mandarin_01427400	NA	-1.68116	5.11474	0.0294174	0.691308
Mandarin_00589500	NA	-1.67983	5.26846	0.0428869	0.691308
Mandarin_00717700	SYTL2	-1.67763	5.20147	0.0307225	0.691308
Mandarin_00932500	MYO1E	-1.67739	4.78097	0.0315629	0.691308
Mandarin_00201300	IDE	-1.67676	4.26634	0.0482501	0.691308
Mandarin_01231500	NA	-1.67486	5.29413	0.0479605	0.691308
Mandarin_00775600	NA	-1.66968	7.6808	0.0372103	0.691308
Mandarin_01087700	CLUH	-1.66853	6.90929	0.0485483	0.691308
Mandarin_00153100	SVIL	-1.66826	5.33548	0.0255741	0.691308
Mandarin_00811800	CUL2	-1.66654	6.1595	0.0327204	0.691308
Mandarin_01535400	RBM5	-1.66424	5.6472	0.0254914	0.691308
Mandarin_00369300	EIF3J	-1.66346	6.35862	0.037359	0.691308
Mandarin_01088600	NA	-1.6629	4.44273	0.0418751	0.691308
Mandarin_00871300	NA	-1.66213	6.33165	0.0464689	0.691308
Mandarin_00057500	PCNT	-1.65492	6.02479	0.0253641	0.691308
Mandarin_01404700	RPAP2	-1.6443	4.19313	0.0472777	0.691308
Mandarin_00934900	CCPG1	-1.64122	5.98558	0.0262434	0.691308
Mandarin_00889400	RBM20	-1.63605	6.12247	0.0353354	0.691308
Mandarin_01201000	DNTTIP2	-1.63504	5.85338	0.0296488	0.691308
Mandarin_01436700	IWS1	-1.63166	5.95576	0.0312893	0.691308
Mandarin_00318500	BCLAF1	-1.62698	5.88649	0.0333148	0.691308
Mandarin_01418600	NA	-1.62179	6.71021	0.0395728	0.691308
Mandarin_00122900	KIF1A	-1.62136	4.56991	0.046053	0.691308
Mandarin_01018400	NRIP1	-1.6213	4.29374	0.0449733	0.691308
Mandarin_01590000	HSP90B1	-1.61657	9.4485	0.0477554	0.691308
Mandarin_00781600	PPFIA1	-1.61307	7.60794	0.0427561	0.691308
Mandarin_01539300	RNF20	-1.61259	6.50816	0.0459891	0.691308
Mandarin_00929500	DDX41	-1.60816	5.00459	0.0367192	0.691308
Mandarin_01286200	SEPT11	-1.6073	4.95962	0.0383791	0.691308
Mandarin_00309700	DOCK3	-1.58848	6.11346	0.0405658	0.691308
Mandarin_00460600	MACF1	-1.58737	5.82237	0.0313709	0.691308
Mandarin_00924900	CLIP2	-1.58654	7.0651	0.0460391	0.691308
Mandarin_00130100	ZCCHC11	-1.58589	5.12197	0.0447168	0.691308
Mandarin_00943800	HMCN1	-1.5841	4.97809	0.0400598	0.691308
Mandarin_01286300	TACC3	-1.58312	6.74009	0.0417981	0.691308
Mandarin_00905100	ZNF318	-1.58156	5.73177	0.0332957	0.691308
Mandarin_00158900	NUB1	-1.57925	6.18384	0.038474	0.691308
Mandarin_00215900	NA	-1.57478	5.6483	0.0330772	0.691308
Mandarin_00174300	EEF1A1	-1.57305	5.65518	0.0488159	0.691308
Mandarin_00143000	NCAPG	-1.56749	5.1998	0.0388064	0.691308
Mandarin_01115000	HSPA4	-1.55412	6.80428	0.0482393	0.691308
Mandarin_01508000	SDE2	-1.55395	5.35282	0.03827	0.691308
Mandarin_01321900	CRNKL1	-1.55238	5.15814	0.0420005	0.691308
Mandarin_00852400	BPTF	-1.55228	5.43044	0.0355844	0.691308
Mandarin_00747700	PHF2	-1.55105	4.77796	0.0475483	0.691308
Mandarin_00093800	NA	-1.55028	6.04667	0.0447138	0.691308
Mandarin_00132200	LRRC42	-1.54507	5.33785	0.039677	0.691308
Mandarin_01075000	NA	-1.5414	5.84741	0.0489498	0.691308
Mandarin_00501400	EPB41L3	-1.53721	6.02331	0.0484131	0.691308
Mandarin_00149800	NOP14	-1.52489	5.35829	0.0372979	0.691308
Mandarin_00368400	KIF23	-1.5238	5.24115	0.0462164	0.691308
Mandarin_01083800	GGNBP2	-1.516	5.65837	0.0442392	0.691308
Mandarin_00849700	RIF1	-1.50955	5.54934	0.0401647	0.691308
Mandarin_01116300	NA	-1.4649	5.34534	0.0462269	0.691308
Mandarin_00726200	NA	1.459	5.61701	0.0482893	0.691308
Mandarin_01475200	NA	1.51021	5.40691	0.0488567	0.691308
Mandarin_00659100	UBALD1	1.51837	5.20424	0.0459644	0.691308
Mandarin_01103000	BCL2L1	1.52258	5.86081	0.0455869	0.691308
Mandarin_01690100	NA	1.52838	5.12902	0.0453236	0.691308
Mandarin_01687800	YKT6	1.53096	5.90247	0.0462177	0.691308
Mandarin_01579200	ENDOU	1.56602	5.73559	0.043188	0.691308
Mandarin_00358900	PAN2	1.56651	5.14098	0.0435147	0.691308
Mandarin_00692300	SYPL2	1.57462	5.08524	0.0455165	0.691308
Mandarin_01079400	GBA2	1.58038	6.37268	0.0461999	0.691308
Mandarin_01577600	PRUNE1	1.58156	5.80712	0.0447892	0.691308
Mandarin_00680800	NA	1.5819	5.1856	0.0473278	0.691308
Mandarin_00995000	CCDC134	1.58414	6.00999	0.0337686	0.691308
Mandarin_01665200	SENP5	1.58433	5.51815	0.0499846	0.691308
Mandarin_00295300	SPHK1	1.58608	5.26461	0.035803	0.691308
Mandarin_00772100	NA	1.58659	5.90828	0.0408137	0.691308
Mandarin_01369200	GALE	1.5891	5.45233	0.0438591	0.691308
Mandarin_01572400	CD2AP	1.59749	4.8416	0.0448453	0.691308
Mandarin_01240300	DLG1	1.5993	6.00402	0.0348573	0.691308
Mandarin_01046400	NA	1.60994	8.32224	0.044306	0.691308
Mandarin_01555400	RAB11A	1.61745	6.01555	0.0359334	0.691308
Mandarin_00078700	TUBA1A	1.62091	7.47331	0.0487831	0.691308
Mandarin_00626400	TMEM203	1.62211	5.63643	0.0438571	0.691308
Mandarin_01341100	TNS1	1.63203	5.4108	0.0440385	0.691308
Mandarin_01571900	PEBP1	1.64366	4.77682	0.0419983	0.691308
Mandarin_00458700	ADGRL3	1.65361	5.94892	0.0368162	0.691308
Mandarin_00289800	DLG1	1.66416	4.74944	0.0414997	0.691308
Mandarin_00793600	SSH2	1.66571	3.97853	0.0461888	0.691308
Mandarin_01553100	TMUB1	1.67385	5.94448	0.0404938	0.691308
Mandarin_01338200	NA	1.67536	8.03337	0.0445897	0.691308
Mandarin_00401300	RRS1	1.6778	5.98003	0.044778	0.691308
Mandarin_00413200	FHOD3	1.68022	4.51126	0.0405654	0.691308
Mandarin_01644400	AP1M1	1.68228	6.43408	0.0448988	0.691308
Mandarin_00907400	NFKBIB	1.68387	4.84368	0.0400402	0.691308
Mandarin_01071400	PLBD2	1.68996	4.88863	0.0414868	0.691308
Mandarin_00601800	OAF	1.69818	4.57478	0.0335641	0.691308
Mandarin_00890600	CDC25A	1.699	5.95687	0.0491402	0.691308
Mandarin_01316600	NCAM1	1.69929	4.84416	0.034919	0.691308
Mandarin_00780800	NA	1.70092	4.74753	0.0310939	0.691308
Mandarin_00919600	GLTP	1.71216	7.68141	0.0388993	0.691308
Mandarin_01240200	UTP4	1.7131	6.42401	0.0406147	0.691308
Mandarin_00199400	ENTPD7	1.71354	4.70893	0.0333739	0.691308
Mandarin_00546500	NA	1.72023	8.87273	0.0395445	0.691308
Mandarin_01369800	MFSD2A	1.72035	5.84898	0.0327944	0.691308
Mandarin_01374500	TINAGL1	1.72201	6.72195	0.0301789	0.691308
Mandarin_01459800	NA	1.73078	4.37964	0.0415978	0.691308
Mandarin_00317200	RAI2	1.73111	4.8475	0.0330256	0.691308
Mandarin_00789600	ID4	1.73548	6.19859	0.0394659	0.691308
Mandarin_01662900	NA	1.73703	4.93821	0.0309003	0.691308
Mandarin_00479600	NA	1.74407	8.08793	0.0304271	0.691308
Mandarin_01062900	MMP16	1.74722	6.07406	0.0223738	0.691308
Mandarin_00513700	FAM57A	1.75392	4.9602	0.0267085	0.691308
Mandarin_01633300	DNAJB4	1.75464	6.7952	0.0313791	0.691308
Mandarin_00290300	FADS6	1.76001	6.62138	0.0499589	0.691308
Mandarin_00892200	NA	1.76436	6.84467	0.0459983	0.691308
Mandarin_00768100	SERINC2	1.77199	6.06929	0.040723	0.691308
Mandarin_00768800	SDC3	1.77738	4.43962	0.0274709	0.691308
Mandarin_00656700	POLR3K	1.77752	5.92485	0.0378392	0.691308
Mandarin_00071100	SP9	1.78243	3.53841	0.0492309	0.691308
Mandarin_00969800	SARDH	1.79387	4.85505	0.0309147	0.691308
Mandarin_00224400	HYAL2	1.79569	5.05112	0.0352326	0.691308
Mandarin_01642300	NA	1.80399	4.38784	0.030975	0.691308
Mandarin_01578500	TMEM79	1.80423	7.98428	0.0434981	0.691308
Mandarin_00897200	MYL9	1.80443	5.56959	0.0231745	0.691308
Mandarin_00457700	CRIP2	1.80533	6.33375	0.0258142	0.691308
Mandarin_00688900	HMGA1	1.80573	5.46651	0.025953	0.691308
Mandarin_00618900	DPM2	1.80854	4.97965	0.024791	0.691308
Mandarin_01438900	FOXN3	1.80996	5.24755	0.0164442	0.670439
Mandarin_00482100	SLC35A4	1.81749	4.57572	0.0399004	0.691308
Mandarin_00344000	CEBPD	1.82031	7.22373	0.043612	0.691308
Mandarin_00657700	ARHGDIG	1.82098	5.95441	0.0291162	0.691308
Mandarin_00951700	BOK	1.82506	5.55268	0.0170222	0.670439
Mandarin_00657200	NA	1.83479	3.59635	0.0431478	0.691308
Mandarin_00618200	SHC2	1.83944	5.80067	0.0328848	0.691308
Mandarin_00477300	PDLIM7	1.85196	7.05933	0.0347269	0.691308
Mandarin_00626200	TRIM32	1.85783	6.07829	0.0240333	0.691308
Mandarin_01610300	NA	1.8649	4.47466	0.036328	0.691308
Mandarin_01422900	NA	1.86724	8.17719	0.0471402	0.691308
Mandarin_00120900	ELOVL1	1.87256	7.73329	0.0207927	0.675846
Mandarin_00371200	CIB1	1.88041	6.37742	0.0205621	0.675846
Mandarin_00415800	NA	1.88153	7.14499	0.0290409	0.691308
Mandarin_00235800	NA	1.89181	8.97589	0.0289294	0.691308
Mandarin_00907000	NA	1.90074	3.72917	0.0468149	0.691308
Mandarin_00691200	NA	1.90427	5.72845	0.0311711	0.691308
Mandarin_00470800	LONRF3	1.90756	5.35897	0.0109617	0.613214
Mandarin_01371700	KRTCAP3	1.91256	4.31055	0.0342697	0.691308
Mandarin_00734600	PXDN	1.9161	5.50156	0.0452173	0.691308
Mandarin_01543200	S100A11	1.93356	10.751	0.0369543	0.691308
Mandarin_01422600	CNN2	1.94001	7.64538	0.0375696	0.691308
Mandarin_01451100	EDMTF4	1.94449	7.33605	0.0173892	0.670439
Mandarin_01370600	NA	1.94966	4.8232	0.0359966	0.691308
Mandarin_01143700	NA	1.95642	7.49743	0.0298877	0.691308
Mandarin_00224300	HYAL1	1.95905	4.53558	0.0419122	0.691308
Mandarin_01675900	NA	1.96414	6.697	0.0166776	0.670439
Mandarin_00595200	TAGLN	1.96533	3.81089	0.0255793	0.691308
Mandarin_01631700	NA	1.96604	8.31648	0.0266461	0.691308
Mandarin_01665400	ALOX5	1.97275	5.8552	0.0236553	0.691308
Mandarin_00235600	LAMB2	1.97431	6.47397	0.0357361	0.691308
Mandarin_01099300	WFIKKN2	1.97783	4.94404	0.0320579	0.691308
Mandarin_01613800	ABHD8	1.99189	5.43072	0.0202105	0.675846
Mandarin_00768300	FABP3	1.99766	8.3179	0.030553	0.691308
Mandarin_00657300	NA	2.00024	7.85924	0.0168867	0.670439
Mandarin_01445100	NA	2.0064	6.81753	0.0347161	0.691308
Mandarin_01046200	CHST3	2.00667	3.43771	0.0327322	0.691308
Mandarin_00408300	NDRG4	2.00837	2.97901	0.0359401	0.691308
Mandarin_01707500	NA	2.01141	6.60784	0.0347949	0.691308
Mandarin_01589600	RHOB	2.02478	5.17122	0.00850105	0.581986
Mandarin_00912800	NA	2.02534	2.96752	0.0354048	0.691308
Mandarin_00411300	NA	2.02535	5.68953	0.0320445	0.691308
Mandarin_00860900	CHRM4	2.02982	2.94065	0.037925	0.691308
Mandarin_00278500	GPRC5C	2.03167	5.07611	0.00982504	0.604046
Mandarin_01523700	TAGLN2	2.03202	9.56192	0.0196395	0.675846
Mandarin_00863200	NA	2.03405	4.67332	0.0459665	0.691308
Mandarin_01138200	NA	2.05236	2.44364	0.0448745	0.691308
Mandarin_01556300	RHBG	2.05476	3.61076	0.0357129	0.691308
Mandarin_00955500	SLIT2	2.05548	4.19427	0.0201851	0.675846
Mandarin_00193100	AS3MT	2.0591	4.29217	0.0374728	0.691308
Mandarin_01276700	HMGB2	2.0604	6.49238	0.00849736	0.581986
Mandarin_00278900	CHL1	2.07491	5.2537	0.00982018	0.604046
Mandarin_00195800	NPM3	2.07588	5.44417	0.0118844	0.624757
Mandarin_01338700	C17orf113	2.08392	1.70136	0.0441049	0.691308
Mandarin_01699900	ID4	2.08833	7.48408	0.012906	0.630099
Mandarin_00594200	NA	2.09409	3.95278	0.0204196	0.675846
Mandarin_00774200	NA	2.09913	6.77694	0.0271538	0.691308
Mandarin_01476200	NA	2.10299	4.66864	0.0198042	0.675846
Mandarin_00197300	UBTD1	2.10825	6.79791	0.0164945	0.670439
Mandarin_01617600	LRTOMT	2.11709	2.15694	0.0435369	0.691308
Mandarin_00618600	AK1	2.118	4.59906	0.0258012	0.691308
Mandarin_00588400	FOS	2.12589	5.27072	0.0425041	0.691308
Mandarin_00412000	NA	2.12991	5.92438	0.0197301	0.675846
Mandarin_01450500	NA	2.13001	5.82392	0.010629	0.606906
Mandarin_01576500	NA	2.14807	7.95782	0.0176299	0.670439
Mandarin_01605400	NA	2.14924	4.36234	0.0284295	0.691308
Mandarin_01449900	S100A16	2.15398	9.32518	0.0216557	0.691308
Mandarin_00468700	SPOCK3	2.15964	5.80666	0.0222342	0.691308
Mandarin_01320400	HMCN1	2.17184	2.18745	0.0425973	0.691308
Mandarin_00998300	NA	2.17969	3.30675	0.0315741	0.691308
Mandarin_00588200	NA	2.1855	2.5388	0.0336864	0.691308
Mandarin_01544600	TXNRD3	2.1875	4.76829	0.0169115	0.670439
Mandarin_00450400	QSOX1	2.21749	7.36979	0.00868065	0.581986
Mandarin_00812700	VOPP1	2.22416	6.92977	0.039069	0.691308
Mandarin_00452800	MGST3	2.22817	5.49201	0.0150832	0.662671
Mandarin_00100700	SCD5	2.234	1.46683	0.0412522	0.691308
Mandarin_00831100	NA	2.2353	5.68544	0.0184311	0.673456
Mandarin_00536000	NA	2.23589	4.84095	0.00506853	0.487773
Mandarin_00556700	SLIT2	2.24657	3.15236	0.0181147	0.6723
Mandarin_00507900	TRAF4	2.25792	2.76121	0.0287018	0.691308
Mandarin_01611300	NA	2.26171	4.53408	0.0120736	0.624757
Mandarin_00900800	GCNT7	2.27538	1.60543	0.034741	0.691308
Mandarin_01658800	NA	2.27862	4.31517	0.00598207	0.498599
Mandarin_00800000	MGP	2.28111	4.37224	0.0276006	0.691308
Mandarin_00691300	SHISA4	2.30173	2.91939	0.0266779	0.691308
Mandarin_01548800	NA	2.31476	4.88986	0.0153167	0.662671
Mandarin_01578000	NA	2.31881	5.16913	0.00580956	0.498599
Mandarin_00496500	NA	2.32137	4.47371	0.0163023	0.670439
Mandarin_00492600	NA	2.35123	6.13873	0.00449997	0.485957
Mandarin_01098300	NA	2.35463	6.41663	0.00908304	0.587512
Mandarin_00633300	BMP4	2.3573	4.76139	0.0229635	0.691308
Mandarin_01677100	NA	2.36755	6.39896	0.0177735	0.6723
Mandarin_00411600	RIPOR1	2.36896	4.81197	0.00317631	0.452112
Mandarin_01649800	NA	2.37835	0.934729	0.0383021	0.691308
Mandarin_00393400	NA	2.44326	2.03779	0.0298172	0.691308
Mandarin_01552000	AEBP1	2.45225	5.58152	0.00883802	0.581986
Mandarin_01248200	BLK	2.4697	1.42428	0.0227315	0.691308
Mandarin_00546700	NA	2.47798	8.43833	0.00966155	0.604046
Mandarin_01252400	SCARA3	2.49716	1.609	0.0489779	0.691308
Mandarin_00731100	CRABP-I	2.53341	6.8465	0.00507685	0.487773
Mandarin_01556400	NA	2.54665	0.911611	0.0293586	0.691308
Mandarin_00842400	NA	2.57206	4.78208	0.00627702	0.506197
Mandarin_01710500	NA	2.57458	3.32754	0.0350842	0.691308
Mandarin_01442100	APLNR	2.57732	1.90067	0.0360643	0.691308
Mandarin_01400800	TP53I11	2.60729	3.71907	0.00439699	0.485957
Mandarin_01433000	TEKT5	2.62873	1.20292	0.022607	0.691308
Mandarin_01604800	NA	2.63804	0.961134	0.0321257	0.691308
Mandarin_01605300	NA	2.65119	1.94298	0.029467	0.691308
Mandarin_01482700	HPX	2.65499	0.640628	0.040427	0.691308
Mandarin_01469300	NA	2.66302	5.56402	0.00554029	0.498599
Mandarin_01148700	NA	2.68352	1.46097	0.0384424	0.691308
Mandarin_01450300	NA	2.68405	10.2289	0.020822	0.675846
Mandarin_00684300	KLHDC8A	2.70119	0.183289	0.0308285	0.691308
Mandarin_01316100	cPAD2	2.7019	3.20004	0.022928	0.691308
Mandarin_00412300	RALYL	2.70539	1.02285	0.0256853	0.691308
Mandarin_01103400	REM1	2.73589	3.22222	0.0367263	0.691308
Mandarin_01569900	COL5A1	2.73809	4.66066	0.0064187	0.507731
Mandarin_00357700	RERGL	2.7616	2.73885	0.0480974	0.691308
Mandarin_01244200	CXCR4	2.7795	0.936805	0.0301909	0.691308
Mandarin_01535500	SEMA3F	2.78182	2.66843	0.0312535	0.691308
Mandarin_00207300	NA	2.79177	2.83519	0.00570183	0.498599
Mandarin_01465200	RAMP2	2.80055	5.23974	0.0131202	0.630099
Mandarin_01388500	TENM3	2.82475	0.164701	0.0311182	0.691308
Mandarin_00208400	DRAM2	2.82923	2.81034	0.0292114	0.691308
Mandarin_01605200	NA	2.87953	3.22756	0.0226905	0.691308
Mandarin_00921400	TMEM119	2.88007	3.03395	0.0426481	0.691308
Mandarin_00475900	HMCN1	2.88478	1.65827	0.0280966	0.691308
Mandarin_01258800	NA	2.88521	3.01743	0.00476741	0.487773
Mandarin_01385800	NA	2.88596	1.43482	0.0111499	0.616426
Mandarin_00830600	CSMD1	2.90881	2.90783	0.0226707	0.691308
Mandarin_00375100	NA	2.92595	3.44754	0.0204527	0.675846
Mandarin_01449600	SNTN	2.94795	4.888	0.0105206	0.606906
Mandarin_01425400	DIRAS1	2.94944	0.947634	0.020843	0.675846
Mandarin_01389400	CYB561	2.95227	1.21	0.0297543	0.691308
Mandarin_00780700	NA	2.96584	1.90152	0.0128134	0.630099
Mandarin_00459100	RGS5	2.97338	2.50816	0.0198671	0.675846
Mandarin_01469700	PRLR	2.98416	2.84035	0.0292977	0.691308
Mandarin_00992400	PLBD1	2.99057	8.15843	0.00203977	0.436757
Mandarin_00672900	NA	3.01437	2.00195	0.0479477	0.691308
Mandarin_00503800	TENM3	3.04292	0.738554	0.0135087	0.637888
Mandarin_01198800	MYO9A	3.04557	1.31586	0.0193043	0.675846
Mandarin_01470500	NA	3.06962	3.56632	0.0142965	0.649657
Mandarin_01100800	NA	3.14768	0.573555	0.0119569	0.624757
Mandarin_01421400	NA	3.15259	1.68217	0.0171189	0.670439
Mandarin_00516200	ADGRG6	3.19441	0.546696	0.0124379	0.630099
Mandarin_00457800	NA	3.20911	3.92187	0.00128462	0.339439
Mandarin_01241200	NQO1	3.21619	2.57826	0.00324074	0.452112
Mandarin_00218700	NA	3.23659	1.8134	0.00341749	0.452112
Mandarin_01104600	TNC	3.24181	1.61276	0.0166775	0.670439
Mandarin_01573200	SLIT2	3.24339	1.67548	0.00387492	0.470412
Mandarin_01551900	SVIL	3.26327	5.70703	0.00022879	0.105083
Mandarin_00737000	NA	3.26729	3.01175	0.0173911	0.670439
Mandarin_00120700	TEK	3.28257	3.24415	0.00838545	0.581781
Mandarin_00407100	DRC7	3.28899	1.23571	0.00890989	0.581986
Mandarin_01450400	NA	3.32558	6.88492	0.00887055	0.581986
Mandarin_01589000	NA	3.33012	1.85549	0.012587	0.630099
Mandarin_01540800	DAPK3	3.36731	0.933406	0.0183993	0.673456
Mandarin_01704000	NA	3.3774	11.5158	0.0113746	0.616859
Mandarin_01241300	NQO1	3.38415	1.40812	0.00431239	0.485957
Mandarin_01104700	RSPO4	3.39209	3.51257	0.017624	0.670439
Mandarin_00644300	SLC26A3	3.4093	2.42598	0.0162539	0.670439
Mandarin_00858700	CHAC1	3.47161	2.57254	0.00938451	0.597673
Mandarin_00661100	VIPR1	3.50363	1.69142	0.00308245	0.452112
Mandarin_01551500	CASP17	3.55969	1.9073	0.00186739	0.416944
Mandarin_01596100	NA	3.59365	5.61552	0.0125292	0.630099
Mandarin_00679900	NA	3.61627	0.602985	0.00637443	0.507731
Mandarin_00498900	HSPB1	3.65165	2.19586	0.0040637	0.479952
Mandarin_01544200	NA	3.65165	-0.344247	0.0405527	0.691308
Mandarin_00887600	EGR4	3.66401	3.01971	0.0046712	0.487773
Mandarin_00024300	GNG12	3.67596	3.38594	0.014881	0.660145
Mandarin_01514500	MAST4	3.69663	1.48618	0.00427732	0.485957
Mandarin_01349900	SLC18A1	3.70398	5.19158	7.11259e-06	0.00679471
Mandarin_01474100	NA	3.71006	4.48266	0.0157061	0.670439
Mandarin_00102000	MYOZ2	3.79674	3.40533	0.000161838	0.0873857
Mandarin_00567300	DIO2	3.81209	2.06502	0.0408792	0.691308
Mandarin_00483000	NA	3.90332	1.79679	0.00315384	0.452112
Mandarin_00241000	NA	3.9293	2.80527	0.000364735	0.141011
Mandarin_01652200	NA	3.94322	9.52284	0.0283798	0.691308
Mandarin_00446000	CLEC19A	3.94563	2.71237	0.00520939	0.487773
Mandarin_00505000	HIC1	3.96175	1.23803	0.00152229	0.385822
Mandarin_01218400	PRDM5	3.96828	1.5192	0.00309469	0.452112
Mandarin_01052400	BKJ	3.97471	3.51834	0.000236922	0.105083
Mandarin_00125800	TSPAN4	4.07539	4.28294	0.00356768	0.452112
Mandarin_00586600	NA	4.07692	1.26539	0.00238799	0.452112
Mandarin_00875600	NA	4.11595	7.12464	0.0345343	0.691308
Mandarin_01401400	C11orf96	4.20645	3.3005	0.00439594	0.485957
Mandarin_01316200	cPAD2	4.22766	5.80025	0.000514839	0.18268
Mandarin_01176000	TACR3	4.23989	3.75131	0.00175983	0.416944
Mandarin_00618500	ENG	4.24612	5.64355	3.02781e-07	0.000417805
Mandarin_01447400	SHE	4.38409	4.08688	0.00193425	0.421429
Mandarin_01652300	NA	4.43246	5.0707	0.00162671	0.401598
Mandarin_00292800	NA	4.48704	4.37964	7.76014e-05	0.043806
Mandarin_01316300	cPAD2	4.51508	4.50961	0.0153135	0.662671
Mandarin_00971400	NELL1	4.61176	3.38072	0.00207523	0.436819
Mandarin_01596800	NA	4.65221	6.58956	0.00715433	0.532452
Mandarin_01594400	NA	4.76957	3.63561	0.00024694	0.10575
Mandarin_00609300	HMCN1	4.83111	3.40921	0.00857744	0.581986
Mandarin_01596700	NA	4.98276	4.96283	0.00260499	0.452112
Mandarin_01276600	MFSD12	5.00809	9.53479	2.24153e-07	0.00034797
Mandarin_00441100	NA	5.08105	2.56967	3.1943e-05	0.0220389
Mandarin_00875700	NA	5.09701	6.24755	0.00591737	0.498599
Mandarin_01596200	NA	5.09899	6.51568	0.00342125	0.452112
Mandarin_01543500	NA	5.09967	9.25166	0.00641037	0.507731
Mandarin_01276900	TSHR	5.10712	5.1423	7.64248e-08	0.000135589
Mandarin_00412500	HMCN1	5.1337	5.47727	5.3964e-09	1.34036e-05
Mandarin_00412400	NA	5.63431	3.31467	5.57941e-06	0.00577422
Mandarin_01276800	CASK	5.68274	3.6822	4.14119e-07	0.000514294
Mandarin_01596400	NA	5.77839	5.77795	0.0024651	0.452112
Mandarin_01596600	NA	5.82505	4.11356	0.00685165	0.525251
Mandarin_01514300	ACVRL1	6.32267	6.00629	2.15879e-10	6.70251e-07
Mandarin_01556500	NA	6.70954	2.43103	1.57918e-06	0.0017829
Mandarin_01297500	AVPR1A	6.82403	1.23015	2.43728e-05	0.0192613
Mandarin_01177100	MMP16	7.37242	6.11549	2.64297e-11	1.64115e-07
Mandarin_00222500	TNNC1	7.636	5.03251	4.02909e-11	1.66791e-07
Mandarin_00043200	NA	7.68036	5.80997	1.44755e-12	1.79771e-08
