# Supplementary material for: Sexually dimorphic sail feathers in the Mandarin duck as a model for lifelong developmental modulation
Source: Sci Rep. 2025 Oct 21;15:36593. doi: 10.1038/s41598-025-20446-3 (PMC12540880; doi:10.1038/s41598-025-20446-3)
Supplement: Supplementary file 2 — Supplementary Material 2 [file 41598_2025_20446_MOESM2_ESM.xlsx]

## Sheet: Sheet1
SeqName	Gene	logFC(Brown/Blue)	logCPM	PValue	FDR
Mandarin_00734500	NA	-7.42551	4.50726	1.17318e-10	1.5717e-06
Mandarin_00699700	GDF5	-6.4215	1.08788	0.000164567	0.734903
Mandarin_01543900	NA	-6.28045	6.01079	0.00204527	1
Mandarin_01251400	POMC	-5.50181	6.35429	1.32276e-09	8.86049e-06
Mandarin_01415000	SLC27A6	-5.10051	1.57059	0.000313776	1
Mandarin_01251500	NA	-4.66053	-0.219967	0.0143072	1
Mandarin_01190800	NA	-4.12899	7.64085	0.0014528	1
Mandarin_00276300	NPTX1	-3.61938	2.85884	0.0138131	1
Mandarin_01060100	SLITRK3	-3.40352	1.94116	0.00524796	1
Mandarin_01315100	HSPB7	-3.38676	2.98233	0.0167268	1
Mandarin_01618700	CASK	-3.37077	0.59789	0.0180013	1
Mandarin_00495800	P2RX1	-3.33758	4.96822	0.00457323	1
Mandarin_00651400	NA	-3.24369	0.762307	0.0173352	1
Mandarin_01414900	ACSF3	-3.16177	0.788699	0.0149024	1
Mandarin_01162700	COL10A1	-3.07104	0.728706	0.0241739	1
Mandarin_01039700	KCND3	-2.94532	0.941974	0.0252524	1
Mandarin_00523900	POPDC2	-2.9434	2.59532	0.0209263	1
Mandarin_01380600	LRG1	-2.94134	2.56201	0.0173681	1
Mandarin_00734700	STRA6	-2.92577	3.58274	0.0100791	1
Mandarin_00805000	GABRE	-2.82771	0.325851	0.0415717	1
Mandarin_00678700	CSRP1	-2.79801	7.6686	0.00723648	1
Mandarin_01033700	DPYSL4	-2.77513	4.09021	0.00592158	1
Mandarin_00469600	NA	-2.75078	1.86775	0.041929	1
Mandarin_00148100	ABLIM2	-2.72799	0.947869	0.0371433	1
Mandarin_01093500	FMN2	-2.72028	1.10152	0.0454897	1
Mandarin_01251600	STMN4	-2.63834	3.63748	0.00871354	1
Mandarin_01320900	NA	-2.6055	5.30295	0.00245112	1
Mandarin_00701300	GFI1	-2.59484	2.76196	0.020374	1
Mandarin_00649400	IL17REL	-2.57364	2.91168	0.0241136	1
Mandarin_00638200	Six1	-2.55351	2.30415	0.0303492	1
Mandarin_00319500	ECE2	-2.53541	3.02589	0.0251035	1
Mandarin_00488200	TMEM200C	-2.5294	2.54527	0.0217862	1
Mandarin_01058000	CLDN11	-2.52419	3.46058	0.0200767	1
Mandarin_00314200	HMCN1	-2.52276	4.48804	0.00497789	1
Mandarin_00085300	SPOCK3	-2.50151	7.97739	0.00894405	1
Mandarin_00694500	KCND3	-2.43726	3.12784	0.0173585	1
Mandarin_01008600	PDLIM7	-2.4056	6.06479	0.0105979	1
Mandarin_01455500	ACTG2	-2.40448	8.92688	0.010514	1
Mandarin_00889100	NA	-2.39863	4.22116	0.0110596	1
Mandarin_00654500	MYH11	-2.35109	7.81135	0.0221338	1
Mandarin_00689100	m	-2.31864	4.32253	0.0114801	1
Mandarin_00078300	NEFL	-2.27099	7.75612	0.0184215	1
Mandarin_00313900	FRMPD4	-2.23716	2.14725	0.0476788	1
Mandarin_01471200	PRLR	-2.12194	6.94446	0.0131371	1
Mandarin_01044100	NA	-2.03323	4.44118	0.0311064	1
Mandarin_01238000	CPNE7	-1.97885	5.39805	0.0327997	1
Mandarin_01313800	NA	-1.95053	5.43341	0.0471732	1
Mandarin_01594800	NA	-1.94072	4.10673	0.0488286	1
Mandarin_00930700	SMTNL2	-1.88125	6.13536	0.0449181	1
Mandarin_00454700	ADGRL3	-1.86978	7.95934	0.0303826	1
Mandarin_01696000	HSD3B7	-1.82432	4.39692	0.0488687	1
Mandarin_00617900	PLOD2	-1.82259	5.38332	0.0294921	1
Mandarin_00595700	APOA4	-1.79275	5.3289	0.0432934	1
Mandarin_00236700	NA	-1.78432	6.03835	0.0255834	1
Mandarin_01552000	AEBP1	-1.78378	7.68381	0.0427985	1
Mandarin_00087200	NA	-1.71829	5.56453	0.0372707	1
Mandarin_00288900	CHAD	-1.70434	5.72691	0.0469489	1
Mandarin_00169100	FABP7	-1.67878	6.41363	0.045781	1
Mandarin_01300200	SPOCK3	1.83445	4.27963	0.044666	1
Mandarin_00146000	CYTL1	1.89032	6.6926	0.0192475	1
Mandarin_01394100	NA	1.97023	5.66693	0.0333835	1
Mandarin_00419500	ESRP1	2.00489	4.17133	0.0378646	1
Mandarin_01300300	NA	2.07342	5.96114	0.0343981	1
Mandarin_00018700	NA	2.15772	3.10463	0.0464208	1
Mandarin_01126900	GPR87	2.6412	3.84134	0.0385546	1
Mandarin_00673700	NA	2.67885	3.84156	0.0190609	1
Mandarin_00577900	FGF-18	2.71219	0.258669	0.0475689	1
Mandarin_01480500	MLANA	2.73381	5.59736	0.0032035	1
Mandarin_00298600	ZNF750	2.77676	3.35987	0.0291047	1
Mandarin_00536000	NA	2.9049	3.41894	0.0207812	1
Mandarin_00549600	FAM135B	2.94933	3.80661	0.0188265	1
Mandarin_00416800	NA	3.04718	7.66304	0.019402	1
Mandarin_00416900	NA	3.15627	7.43525	0.0226843	1
Mandarin_00337400	C1orf216	3.21133	2.94313	0.0214638	1
Mandarin_00143900	FGFBP1	3.3227	2.47847	0.0224354	1
Mandarin_01054000	EHF	3.38473	4.02938	0.0100766	1
Mandarin_01340300	NA	3.435	10.897	0.00766256	1
Mandarin_01038200	HPGDS	3.58892	5.87348	0.000828832	1
Mandarin_01329900	NA	3.65655	0.715997	0.0118038	1
Mandarin_01669000	NA	3.81437	5.71445	0.00342455	1
