# Supplementary material for: Sexually dimorphic sail feathers in the Mandarin duck as a model for lifelong developmental modulation
Source: Sci Rep. 2025 Oct 21;15:36593. doi: 10.1038/s41598-025-20446-3 (PMC12540880; doi:10.1038/s41598-025-20446-3)
Supplement: Supplementary file 3 — Supplementary Material 3 [file 41598_2025_20446_MOESM3_ESM.xlsx]

## Sheet: merge_Gene_name_Promoter (+ -1K
NearestPromoterID	PeakID	Chr	Start	End	Strand	Peak.Score	Focus.Ratio.Region.Size	Annotation	Detailed.Annotation	Distance.to.TSS	Gene.Name		number of unannotated
Mandarin_00147800	K27acMale_140	AGAL.scaffold0007	1961876	1962218	+	8.09	8.61	exon (Mandarin_00147800, exon 1 of 1)	NA	748	SORCS2
Mandarin_01343300	K27acMale_174	AGAL.scaffold0186	503920	505319	+	7.97	8.5	intron (Mandarin_01343300, intron 1 of 5)	NA	367	ATP5I		29	0.281553
Mandarin_01204900	K27acMale_251	AGAL.scaffold0135	2203796	2205159	+	7.47	7.94	promoter-TSS (Mandarin_01204900)	NA	-714	CDH7
Mandarin_01219100	K27acMale_74	AGAL.scaffold0141	213043	214489	+	7.28	7.85	promoter-TSS (Mandarin_01219100)	NA	-302	unannotated
Mandarin_01454300	K27acMale_407	AGAL.scaffold0259	93440	95208	+	7.36	7.79	promoter-TSS (Mandarin_01454300)	NA	-211	GFPT1
Mandarin_01219500	K27acMale_334	AGAL.scaffold0141	403250	404660	+	7.18	7.66	promoter-TSS (Mandarin_01219500)	NA	67	LRP5
Mandarin_01301900	K27acMale_428	AGAL.scaffold0168	1153490	1154849	+	7.2	7.66	promoter-TSS (Mandarin_01301900)	NA	-465	SUPT7L
Mandarin_01346200	K27acMale_455	AGAL.scaffold0187	1037276	1038560	+	7.2	7.61	promoter-TSS (Mandarin_01346200)	NA	-1	unannotated
Mandarin_01360100	K27acMale_193	AGAL.scaffold0200	1002157	1003641	+	7.11	7.59	promoter-TSS (Mandarin_01360100)	NA	60	JCHAIN
Mandarin_01162400	K27acMale_218	AGAL.scaffold0126	2174515	2175571	+	6.92	7.44	promoter-TSS (Mandarin_01162400)	NA	21	HS3ST2
Mandarin_01591800	K27acMale_386	AGAL.scaffold0591	9342	10607	+	6.94	7.43	intron (Mandarin_01591800, intron 1 of 9)	NA	389	unannotated
Mandarin_01162000	K27acMale_361	AGAL.scaffold0126	1798805	1799529	+	6.81	7.31	promoter-TSS (Mandarin_01162000)	NA	88	unannotated
Mandarin_01345300	K27acMale_445	AGAL.scaffold0187	646030	647068	+	6.86	7.29	promoter-TSS (Mandarin_01345400)	NA	285	unannotated
Mandarin_01413800	K27acMale_58	AGAL.scaffold0235	62922	64320	+	6.66	7.28	TTS (Mandarin_01413800)	NA	580	TCP11L1
Mandarin_01522300	K27acMale_71	AGAL.scaffold0327	11297	12193	+	6.69	7.26	intron (Mandarin_01522300, intron 1 of 6)	NA	370	ADAM9
Mandarin_01196300	K27acMale_250	AGAL.scaffold0133	825697	826792	+	6.72	7.25	promoter-TSS (Mandarin_01196300)	NA	-137	GPR174
Mandarin_01504500	K27acMale_299	AGAL.scaffold0309	322428	323421	+	6.67	7.17	promoter-TSS (Mandarin_01504500)	NA	-175	BCORL1
Mandarin_01387700	K27acMale_238	AGAL.scaffold0218	212732	213606	+	6.6	7.09	promoter-TSS (Mandarin_01387800)	NA	-358	unannotated
Mandarin_01550600	K27acMale_258	AGAL.scaffold0396	12337	13165	+	6.57	7.07	exon (Mandarin_01550600, exon 2 of 9)	NA	289	unannotated
Mandarin_01354000	K27acMale_453	AGAL.scaffold0195	112757	113487	+	6.38	6.83	promoter-TSS (Mandarin_01354000)	NA	-504	FANCM
Mandarin_01088500	K27acMale_72	AGAL.scaffold0106	3168915	3169761	+	6.21	6.81	promoter-TSS (Mandarin_01088500)	NA	-681	TXNDC17
Mandarin_01220400	K27acMale_431	AGAL.scaffold0141	1492759	1493562	+	6.28	6.79	promoter-TSS (Mandarin_01220400)	NA	-256	SRP54
Mandarin_01502600	K27acMale_57	AGAL.scaffold0298	89763	90491	+	6.02	6.65	exon (Mandarin_01502600, exon 1 of 6)	NA	140	KIF21A
Mandarin_01303300	K27acMale_197	AGAL.scaffold0169	873744	874280	+	5.99	6.53	intron (Mandarin_01303300, intron 1 of 8)	NA	285	PYGB
Mandarin_01304400	K27acMale_417	AGAL.scaffold0170	802485	803101	+	6.04	6.53	intron (Mandarin_01304400, intron 1 of 24)	NA	210	NT5DC3
Mandarin_01161600	K27acMale_378	AGAL.scaffold0126	288532	289290	+	5.98	6.52	promoter-TSS (Mandarin_01161600)	NA	72	REV3L
Mandarin_01212700	K27acMale_155	AGAL.scaffold0138	1935805	1936487	+	5.95	6.52	intron (Mandarin_01212700, intron 1 of 7)	NA	397	unannotated
Mandarin_01484800	K27acMale_73	AGAL.scaffold0289	198411	199049	+	5.91	6.51	intron (Mandarin_01484800, intron 1 of 2)	NA	307	unannotated
Mandarin_01362800	K27acMale_318	AGAL.scaffold0202	481993	482570	+	5.85	6.49	promoter-TSS (Mandarin_01362800)	NA	-458	EDN3
Mandarin_01462500	K27acMale_391	AGAL.scaffold0267	487502	488119	+	6	6.48	intron (Mandarin_01462500, intron 1 of 8)	NA	289	unannotated
Mandarin_01510400	K27acMale_292	AGAL.scaffold0317	230454	231054	+	5.95	6.45	intron (Mandarin_01510400, intron 1 of 3)	NA	249	POLR1E
Mandarin_01162600	K27acMale_245	AGAL.scaffold0126	2198300	2198975	+	5.9	6.44	promoter-TSS (Mandarin_01162500)	NA	262	NT5DC1
Mandarin_01219200	K27acMale_311	AGAL.scaffold0141	279537	280303	+	5.88	6.43	promoter-TSS (Mandarin_01219200)	NA	84	unannotated
Mandarin_01341600	K27acMale_268	AGAL.scaffold0185	232172	232780	+	5.9	6.4	TTS (Mandarin_01341700)	NA	163	unannotated
Mandarin_01252900	K27acMale_336	AGAL.scaffold0153	1773968	1774537	+	5.89	6.38	intron (Mandarin_01252900, intron 1 of 4)	NA	224	DEPDC1B
Mandarin_00509700	K27acMale_413	AGAL.scaffold0032	536976	537656	+	5.87	6.36	promoter-TSS (Mandarin_00509700)	NA	-346	unannotated
Mandarin_01526500	K27acMale_207	AGAL.scaffold0332	18466	19112	+	5.72	6.31	promoter-TSS (Mandarin_01526500)	NA	-44	ZRANB1
Mandarin_01537800	K27acMale_424	AGAL.scaffold0356	48531	49091	+	5.83	6.29	exon (Mandarin_01537800, exon 1 of 4)	NA	264	GALNT14
Mandarin_01500000	K27acMale_255	AGAL.scaffold0296	284481	285033	+	5.74	6.27	promoter-TSS (Mandarin_01500000)	NA	-658	DACH2
Mandarin_01527800	K27acMale_369	AGAL.scaffold0339	52950	53506	+	5.76	6.27	intron (Mandarin_01527800, intron 1 of 4)	NA	195	KIAA0040
Mandarin_00882600	K27acMale_147	AGAL.scaffold0073	752010	752617	+	5.69	6.25	promoter-TSS (Mandarin_00882600)	NA	49	MCCC1
Mandarin_01195600	K27acMale_300	AGAL.scaffold0133	212899	213310	+	5.63	6.21	promoter-TSS (Mandarin_01195600)	NA	41	SH3BGRL3
Mandarin_00207100	K27acMale_441	AGAL.scaffold0010	9397034	9397509	+	5.73	6.2	TTS (Mandarin_00207000)	NA	171	unannotated
Mandarin_00542200	K27acMale_388	AGAL.scaffold0036	3510306	3510994	+	5.69	6.2	promoter-TSS (Mandarin_00542200)	NA	-940	unannotated
Mandarin_01442900	K27acMale_130	AGAL.scaffold0248	319923	320664	+	5.54	6.16	promoter-TSS (Mandarin_01442900)	NA	-53	MOCOS
Mandarin_01251700	K27acMale_452	AGAL.scaffold0153	266349	266965	+	5.49	6.08	intron (Mandarin_01251700, intron 1 of 5)	NA	174	unannotated
Mandarin_01461600	K27acMale_120	AGAL.scaffold0266	380600	381064	+	5.44	6.05	intron (Mandarin_01461600, intron 1 of 5)	NA	164	TNFRSF11A
Mandarin_01256500	K27acMale_29	AGAL.scaffold0156	946084	946459	+	5.24	5.95	promoter-TSS (Mandarin_01256500)	NA	61	unannotated
Mandarin_00488000	K27acMale_322	AGAL.scaffold0030	6536405	6536850	+	5.41	5.93	promoter-TSS (Mandarin_00488100)	NA	734	EPB41L3
Mandarin_00539900	K27acMale_375	AGAL.scaffold0036	785429	785835	+	5.39	5.93	intron (Mandarin_00539900, intron 1 of 3)	NA	157	unannotated
Mandarin_01343200	K27acMale_305	AGAL.scaffold0186	468806	469283	+	5.39	5.91	promoter-TSS (Mandarin_01343200)	NA	-743	PDE6B
Mandarin_01256500	K27acMale_70	AGAL.scaffold0156	945618	946004	+	5.18	5.89	promoter-TSS (Mandarin_01256500)	NA	-399	unannotated
Mandarin_01490400	K27acMale_429	AGAL.scaffold0292	290076	290471	+	5.36	5.86	promoter-TSS (Mandarin_01490300)	NA	120	unannotated
Mandarin_01462600	K27acMale_435	AGAL.scaffold0267	489434	489904	+	5.31	5.84	intron (Mandarin_01462600, intron 1 of 2)	NA	229	unannotated
Mandarin_01195800	K27acMale_397	AGAL.scaffold0133	400779	401254	+	5.31	5.83	TTS (Mandarin_01195900)	NA	197	BRWD3
Mandarin_01537800	K27acMale_327	AGAL.scaffold0356	47786	48252	+	5.29	5.82	promoter-TSS (Mandarin_01537800)	NA	-528	GALNT14
Mandarin_00931000	K27acMale_298	AGAL.scaffold0079	172482	172835	+	5.16	5.7	promoter-TSS (Mandarin_00931000)	NA	-107	unannotated
Mandarin_01541900	K27acMale_349	AGAL.scaffold0371	118732	119160	+	5.16	5.69	exon (Mandarin_01541900, exon 2 of 8)	NA	262	unannotated
Mandarin_01120100	K27acMale_243	AGAL.scaffold0113	1867673	1868301	+	4.96	5.68	promoter-TSS (Mandarin_01120100)	NA	98	AMMECR1L
Mandarin_00982200	K27acMale_376	AGAL.scaffold0088	411252	411648	+	5.11	5.63	exon (Mandarin_00982200, exon 1 of 16)	NA	191	SRBD1
Mandarin_01359700	K27acMale_148	AGAL.scaffold0200	633877	634278	+	4.98	5.62	promoter-TSS (Mandarin_01359700)	NA	-220	MOB1B
Mandarin_01414500	K27acMale_143	AGAL.scaffold0235	491774	492040	+	4.97	5.58	promoter-TSS (Mandarin_01414500)	NA	-770	FBN2
Mandarin_00475000	K27acMale_244	AGAL.scaffold0030	3432481	3432796	+	4.96	5.51	promoter-TSS (Mandarin_00475000)	NA	-621	CLTB
Mandarin_00557000	K27acMale_107	AGAL.scaffold0037	7606628	7606944	+	4.8	5.47	exon (Mandarin_00557000, exon 2 of 2)	NA	336	WNT5B
Mandarin_00896600	K27acMale_411	AGAL.scaffold0074	111215	111480	+	4.69	5.28	intron (Mandarin_00896600, intron 1 of 9)	NA	267	TLDC2
Mandarin_01414300	K27acMale_344	AGAL.scaffold0235	471007	471341	+	4.73	5.28	intron (Mandarin_01414300, intron 1 of 6)	NA	271	CTXN3
Mandarin_01561300	K27acMale_157	AGAL.scaffold0428	13782	14035	+	4.62	5.28	promoter-TSS (Mandarin_01561300)	NA	-827	unannotated
Mandarin_01046700	K27acMale_364	AGAL.scaffold0099	1361829	1362205	+	4.69	5.26	promoter-TSS (Mandarin_01046700)	NA	-956	FAT2
Mandarin_01426100	K27acMale_422	AGAL.scaffold0239	25644	25946	+	4.72	5.25	promoter-TSS (Mandarin_01426100)	NA	-105	LIN54
Mandarin_01406200	K27acMale_253	AGAL.scaffold0228	576328	576611	+	4.54	5.23	exon (Mandarin_01406200, exon 3 of 25)	NA	920	ARL15
Mandarin_01504000	K27acMale_139	AGAL.scaffold0305	282488	282732	+	4.54	5.23	promoter-TSS (Mandarin_01504000)	NA	-324	unannotated
Mandarin_01275000	K27acMale_142	AGAL.scaffold0161	799253	799558	+	4.57	5.21	promoter-TSS (Mandarin_01275000)	NA	-333	ABHD17A
Mandarin_01456000	K27acMale_61	AGAL.scaffold0261	437611	437910	+	4.5	5.2	intron (Mandarin_01456000, intron 1 of 9)	NA	293	NFIB
Mandarin_00121500	K27acMale_196	AGAL.scaffold0005	9040289	9040539	+	4.57	5.19	promoter-TSS (Mandarin_00121500)	NA	-703	ST3GAL3
Mandarin_00365200	K27acMale_254	AGAL.scaffold0022	6452581	6452822	+	4.45	5.06	TTS (Mandarin_00365100)	NA	107	SBF2
Mandarin_00052600	K27acMale_24	AGAL.scaffold0002	20490503	20490703	+	4.23	5.05	promoter-TSS (Mandarin_00052600)	NA	-512	unannotated
Mandarin_01362200	K27acMale_60	AGAL.scaffold0202	55086	55331	+	4.28	5.05	promoter-TSS (Mandarin_01362200)	NA	-152	CDH18
Mandarin_01490100	K27acMale_212	AGAL.scaffold0292	247527	247775	+	4.31	4.99	promoter-TSS (Mandarin_01490100)	NA	-216	PUF60
Mandarin_00105400	K27acMale_180	AGAL.scaffold0004	17409670	17409993	+	4.32	4.97	promoter-TSS (Mandarin_00105400)	NA	-816	DAPK3
Mandarin_00740600	K27acMale_332	AGAL.scaffold0055	1732397	1732636	+	4.36	4.97	intron (Mandarin_00740600, intron 2 of 4)	NA	871	ZNF609
Mandarin_01342800	K27acMale_420	AGAL.scaffold0186	403572	403966	+	4.42	4.97	promoter-TSS (Mandarin_01342800)	NA	-989	CHRNA1
Mandarin_01029700	K27acMale_160	AGAL.scaffold0096	2647664	2647912	+	4.25	4.93	promoter-TSS (Mandarin_01029700)	NA	-650	CEP104
Mandarin_01231900	K27acMale_92	AGAL.scaffold0143	750305	750516	+	4.11	4.87	promoter-TSS (Mandarin_01231900)	NA	-102	EFHD2
Mandarin_00134500	K27acMale_294	AGAL.scaffold0006	3370118	3370356	+	4.19	4.81	exon (Mandarin_00134500, exon 1 of 1)	NA	698	unannotated
Mandarin_00235600	K27acMale_18	AGAL.scaffold0011	14108132	14108332	+	3.94	4.8	intron (Mandarin_00235600, intron 1 of 5)	NA	693	LAMB2
Mandarin_00110000	K27acMale_87	AGAL.scaffold0005	2584121	2584356	+	3.98	4.76	exon (Mandarin_00110000, exon 2 of 5)	NA	657	ARHGAP12
Mandarin_01256500	K27acMale_44	AGAL.scaffold0156	945265	945478	+	3.95	4.75	promoter-TSS (Mandarin_01256500)	NA	-839	unannotated
Mandarin_00522600	K27acMale_108	AGAL.scaffold0033	6591723	6591923	+	4.03	4.74	promoter-TSS (Mandarin_00522600)	NA	-899	TMEM39A
Mandarin_01624300	K27acMale_436	AGAL.scaffold1410	1080	1332	+	4.07	4.74	intron (Mandarin_01624300, intron 1 of 2)	NA	930	WDYHV1
Mandarin_01293600	K27acMale_273	AGAL.scaffold0165	862996	863346	+	4.03	4.67	TTS (Mandarin_01293700)	NA	618	EBF2
Mandarin_00730300	K27acMale_377	AGAL.scaffold0053	5338578	5338824	+	4.06	4.64	promoter-TSS (Mandarin_00730300)	NA	-971	HERC4
Mandarin_01454900	K27acMale_19	AGAL.scaffold0259	183743	184022	+	3.68	4.58	promoter-TSS (Mandarin_01454900)	NA	-355	SLC4A8
Mandarin_00639000	K27acMale_182	AGAL.scaffold0044	3491182	3491382	+	3.8	4.56	promoter-TSS (Mandarin_00639000)	NA	-79	SNAPC1
Mandarin_01257300	K27acMale_303	AGAL.scaffold0156	1618148	1618362	+	3.81	4.45	intron (Mandarin_01257300, intron 1 of 11)	NA	285	KLF12
Mandarin_01105300	K27acMale_296	AGAL.scaffold0108	2037407	2037764	+	3.72	4.39	exon (Mandarin_01105300, exon 1 of 1)	NA	160	MFSD2A
Mandarin_01509500	K27acMale_338	AGAL.scaffold0315	5955	6177	+	3.75	4.38	promoter-TSS (Mandarin_01509500)	NA	-191	CTIF
Mandarin_01180700	K27acMale_415	AGAL.scaffold0130	1561115	1561333	+	3.74	4.33	promoter-TSS (Mandarin_01180700)	NA	-502	SLC37A4
Mandarin_00941700	K27acMale_350	AGAL.scaffold0080	833135	833359	+	3.66	4.3	intron (Mandarin_00941700, intron 1 of 22)	NA	565	GTPBP6
Mandarin_01103000	K27acMale_220	AGAL.scaffold0108	724286	724565	+	3.62	4.29	promoter-TSS (Mandarin_01103000)	NA	-799	BCL2L1
Mandarin_01235100	K27acMale_356	AGAL.scaffold0144	716065	716382	+	3.66	4.29	exon (Mandarin_01235100, exon 2 of 2)	NA	350	unannotated
Mandarin_01461400	K27acMale_189	AGAL.scaffold0265	178696	178956	+	3.44	4.16	promoter-TSS (Mandarin_01461400)	NA	-33	PIGN
Mandarin_01070800	K27acMale_99	AGAL.scaffold0102	1764188	1764392	+	3.15	3.95	intron (Mandarin_01070800, intron 2 of 17)	NA	891	PEBP1
