# Supplementary material for: Sexually dimorphic sail feathers in the Mandarin duck as a model for lifelong developmental modulation
Source: Sci Rep. 2025 Oct 21;15:36593. doi: 10.1038/s41598-025-20446-3 (PMC12540880; doi:10.1038/s41598-025-20446-3)
Supplement: Supplementary file 4 — Supplementary Material 4 [file 41598_2025_20446_MOESM4_ESM.xlsx]

## Sheet: merge_Gene_name_Promoter (+ - 1
NearestPromoterID	PeakID	Chr	Start	End	Strand	Peak.Score	Focus.Ratio.Region.Size	Annotation	Distance.to.TSS	Gene.Name
Mandarin_00012200	K27acFemale_1019	AGAL.scaffold0001	11656019	11656275	+	3.92	2.85	promoter-TSS (Mandarin_00012200)	-873	RAB5A
Mandarin_00032900	K27acFemale_931	AGAL.scaffold0002	5328030	5328549	+	5.1	4.12	intron (Mandarin_00032900, intron 2 of 24)	831	unannotated
Mandarin_00036600	K27acFemale_337	AGAL.scaffold0002	7818318	7818518	+	3.72	1.23	intron (Mandarin_00036600, intron 1 of 8)	955	NAA15
Mandarin_00102000	K27acFemale_907	AGAL.scaffold0004	13719740	13720679	+	6.11	5.33	promoter-TSS (Mandarin_00102000)	-669	MYOZ2
Mandarin_00115100	K27acFemale_728	AGAL.scaffold0005	6725609	6726009	+	4.06	2.83	promoter-TSS (Mandarin_00115200)	645	LRRC8A
Mandarin_00119200	K27acFemale_937	AGAL.scaffold0005	8292992	8293267	+	3.98	2.59	promoter-TSS (Mandarin_00119200)	-604	MIGA1
Mandarin_00121700	K27acFemale_235	AGAL.scaffold0005	9076469	9076786	+	4.21	2.04	intron (Mandarin_00121700, intron 2 of 11)	866	IPO13
Mandarin_00121900	K27acFemale_1042	AGAL.scaffold0005	9111510	9112216	+	5.67	4.84	intron (Mandarin_00121900, intron 1 of 3)	126	ATP6V0B
Mandarin_00122000	K27acFemale_749	AGAL.scaffold0005	9131003	9131663	+	5.74	4.74	promoter-TSS (Mandarin_00122000)	-813	B4GALT2
Mandarin_00122000	K27acFemale_958	AGAL.scaffold0005	9130003	9130301	+	4.12	3.06	intron (Mandarin_00122000, intron 1 of 2)	368	B4GALT2
Mandarin_00125600	K27acFemale_1007	AGAL.scaffold0005	12119132	12119391	+	4.44	3.4	TTS (Mandarin_00125700)	598	MAST4
Mandarin_00212900	K27acFemale_425	AGAL.scaffold0011	398323	398545	+	4.09	2.23	intron (Mandarin_00212900, intron 3 of 3)	952	NPAS3
Mandarin_00213400	K27acFemale_131	AGAL.scaffold0011	528514	528805	+	3.56	0.25	promoter-TSS (Mandarin_00213400)	-739	PNISR
Mandarin_00216400	K27acFemale_894	AGAL.scaffold0011	2081223	2081618	+	5.19	4.3	promoter-TSS (Mandarin_00216400)	-730	GLRA1
Mandarin_00259700	K27acFemale_924	AGAL.scaffold0015	386335	386557	+	4.06	2.81	intron (Mandarin_00259700, intron 1 of 18)	596	PLAU
Mandarin_00337700	K27acFemale_366	AGAL.scaffold0021	51430	51644	+	3.5	1.27	intron (Mandarin_00337700, intron 1 of 14)	958	TFAP2A
Mandarin_00337900	K27acFemale_690	AGAL.scaffold0021	176796	177193	+	4.3	2.93	promoter-TSS (Mandarin_00337900)	-762	GCNT7
Mandarin_00351800	K27acFemale_549	AGAL.scaffold0021	9236343	9236574	+	4.05	2.57	promoter-TSS (Mandarin_00351800)	-53	unannotated
Mandarin_00362900	K27acFemale_39	AGAL.scaffold0022	3415283	3415866	+	4.37	0.25	exon (Mandarin_00362900, exon 1 of 5)	154	unannotated
Mandarin_00365800	K27acFemale_183	AGAL.scaffold0022	7329357	7329800	+	4.63	2.69	intron (Mandarin_00365800, intron 1 of 16)	1097	DIS3L
Mandarin_00383500	K27acFemale_184	AGAL.scaffold0025	3019256	3019456	+	3.39	0.25	promoter-TSS (Mandarin_00383500)	-320	SYT7
Mandarin_00438300	K27acFemale_959	AGAL.scaffold0027	6345220	6345420	+	3.88	2.73	promoter-TSS (Mandarin_00438300)	-504	MICALL1
Mandarin_00476200	K27acFemale_768	AGAL.scaffold0030	3832888	3833328	+	5.1	4.16	promoter-TSS (Mandarin_00476200)	-544	UIMC1
Mandarin_00561000	K27acFemale_407	AGAL.scaffold0038	1198750	1198984	+	3.14	0.25	promoter-TSS (Mandarin_00561000)	-588	SLC13A4
Mandarin_00611600	K27acFemale_44	AGAL.scaffold0041	3985927	3986283	+	4.37	0.82	promoter-TSS (Mandarin_00611700)	396	unannotated
Mandarin_00611700	K27acFemale_647	AGAL.scaffold0041	3986524	3986790	+	2.58	0.25	promoter-TSS (Mandarin_00611700)	-127	PLPP7
Mandarin_00631500	K27acFemale_709	AGAL.scaffold0044	2065654	2065894	+	3.45	1.23	intron (Mandarin_00631500, intron 1 of 5)	950	PYGL
Mandarin_00631600	K27acFemale_34	AGAL.scaffold0044	2073076	2073433	+	4.55	0.85	intron (Mandarin_00631600, intron 2 of 2)	551	FNDC3B
Mandarin_00631600	K27acFemale_113	AGAL.scaffold0044	2071508	2072948	+	6.53	5.09	promoter-TSS (Mandarin_00631600)	-475	FNDC3B
Mandarin_00632600	K27acFemale_930	AGAL.scaffold0044	2263611	2263811	+	3.83	2.7	promoter-TSS (Mandarin_00632600)	-634	GPR137C
Mandarin_00642500	K27acFemale_1021	AGAL.scaffold0044	4488286	4488660	+	4.66	3.65	promoter-TSS (Mandarin_00642500)	-536	unannotated
Mandarin_00646800	K27acFemale_120	AGAL.scaffold0045	691013	691213	+	3.59	0.25	intron (Mandarin_00646800, intron 2 of 2)	1071	PSMC2
Mandarin_00654900	K27acFemale_253	AGAL.scaffold0045	3089418	3089657	+	3.32	0.25	intron (Mandarin_00654900, intron 1 of 12)	167	MPV17L2
Mandarin_00671300	K27acFemale_435	AGAL.scaffold0045	6451870	6452411	+	4.85	3.51	intron (Mandarin_00671300, intron 1 of 3)	357	MARK1
Mandarin_00676500	K27acFemale_799	AGAL.scaffold0046	3261780	3262004	+	3.58	2.26	promoter-TSS (Mandarin_00676600)	527	MAGI3
Mandarin_00679100	K27acFemale_730	AGAL.scaffold0046	4923628	4924086	+	5.09	4.11	promoter-TSS (Mandarin_00679100)	-918	descriptiontroponin
Mandarin_00721500	K27acFemale_56	AGAL.scaffold0051	4512834	4513089	+	4.09	0.25	intron (Mandarin_00721500, intron 2 of 3)	842	WNT11
Mandarin_00746700	K27acFemale_428	AGAL.scaffold0055	2934240	2934640	+	3.82	1.81	exon (Mandarin_00746700, exon 2 of 3)	1060	ACAD9
Mandarin_00768700	K27acFemale_724	AGAL.scaffold0058	5407514	5407764	+	4.16	2.82	promoter-TSS (Mandarin_00768700)	-11	PUM2
Mandarin_00771500	K27acFemale_394	AGAL.scaffold0059	810114	810334	+	3.94	1.81	exon (Mandarin_00771500, exon 2 of 21)	1032	unannotated
Mandarin_00778000	K27acFemale_713	AGAL.scaffold0059	4570341	4570636	+	4.34	2.95	intron (Mandarin_00778000, intron 3 of 36)	996	MRPS15
Mandarin_00780900	K27acFemale_241	AGAL.scaffold0059	5504709	5506050	+	5.62	3.54	promoter-TSS (Mandarin_00780900)	-114	unannotated
Mandarin_00809800	K27acFemale_524	AGAL.scaffold0064	2690366	2690566	+	3.34	1.23	intron (Mandarin_00809800, intron 1 of 1)	196	FOXO4
Mandarin_00865900	K27acFemale_610	AGAL.scaffold0070	3977138	3977560	+	4.44	2.92	promoter-TSS (Mandarin_00865900)	-418	unannotated
Mandarin_00887100	K27acFemale_613	AGAL.scaffold0073	2115669	2116092	+	4.39	3.15	intron (Mandarin_00887100, intron 1 of 11)	407	ADAM12
Mandarin_00893300	K27acFemale_648	AGAL.scaffold0073	3389388	3389688	+	3.82	2.42	intron (Mandarin_00893300, intron 1 of 1)	685	unannotated
Mandarin_00900700	K27acFemale_897	AGAL.scaffold0074	2743471	2743726	+	3.94	2.84	promoter-TSS (Mandarin_00900700)	-946	RTFDC1
Mandarin_00912900	K27acFemale_1003	AGAL.scaffold0076	1854954	1855210	+	4.15	3.06	promoter-TSS (Mandarin_00912900)	-63	MAOB
Mandarin_00917500	K27acFemale_926	AGAL.scaffold0076	3817773	3818070	+	3.99	2.73	intron (Mandarin_00917500, intron 1 of 5)	749	unannotated
Mandarin_00928600	K27acFemale_614	AGAL.scaffold0078	3927914	3928126	+	4.13	2.84	promoter-TSS (Mandarin_00928600)	-677	MPHOSPH9
Mandarin_00941200	K27acFemale_100	AGAL.scaffold0080	128969	129241	+	3.79	0.25	promoter-TSS (Mandarin_00941200)	-739	SLC9A8
Mandarin_00977200	K27acFemale_831	AGAL.scaffold0086	2666134	2666462	+	4.24	2.86	intron (Mandarin_00977200, intron 2 of 37)	484	SCAI
Mandarin_00998100	K27acFemale_761	AGAL.scaffold0090	3899599	3899799	+	2.8	0.82	intron (Mandarin_00998100, intron 1 of 9)	971	unannotated
Mandarin_01046800	K27acFemale_790	AGAL.scaffold0099	1398959	1399341	+	4.24	2.97	exon (Mandarin_01046800, exon 2 of 13)	1052	SLC29A1
Mandarin_01070300	K27acFemale_1002	AGAL.scaffold0102	1683208	1683434	+	3.68	2.42	promoter-TSS (Mandarin_01070300)	-969	CCDC60
Mandarin_01071600	K27acFemale_918	AGAL.scaffold0102	1936502	1936707	+	3.42	2.06	promoter-TSS (Mandarin_01071600)	-149	Lhx5
Mandarin_01098900	K27acFemale_696	AGAL.scaffold0108	423540	423822	+	4.05	2.71	intron (Mandarin_01098900, intron 2 of 25)	980	RGS9BP
Mandarin_01103700	K27acFemale_617	AGAL.scaffold0108	863265	863640	+	5.23	4.17	promoter-TSS (Mandarin_01103700)	-850	NRSN1
Mandarin_01115800	K27acFemale_895	AGAL.scaffold0112	314012	314284	+	5.03	4.16	promoter-TSS (Mandarin_01115800)	-899	2019-09-08
Mandarin_01147000	K27acFemale_668	AGAL.scaffold0121	1031776	1032127	+	4.32	3.07	promoter-TSS (Mandarin_01147000)	-747	unannotated
Mandarin_01163100	K27acFemale_802	AGAL.scaffold0127	359246	359446	+	3.01	1.23	promoter-TSS (Mandarin_01163100)	-823	unannotated
Mandarin_01170600	K27acFemale_1029	AGAL.scaffold0128	957377	957889	+	4.87	3.73	intron (Mandarin_01170600, intron 1 of 18)	894	unannotated
Mandarin_01230700	K27acFemale_479	AGAL.scaffold0142	1952751	1953019	+	3.87	1.81	exon (Mandarin_01230700, exon 2 of 4)	169	VPS13D
Mandarin_01234500	K27acFemale_672	AGAL.scaffold0144	177408	177648	+	4.28	3.05	promoter-TSS (Mandarin_01234500)	-978	C1QC
Mandarin_01236600	K27acFemale_650	AGAL.scaffold0144	1868551	1869325	+	5.59	4.65	intron (Mandarin_01236600, intron 1 of 6)	663	PIEZO2
Mandarin_01236600	K27acFemale_378	AGAL.scaffold0144	1870011	1870601	+	4.33	2.71	promoter-TSS (Mandarin_01236600)	-705	PIEZO2
Mandarin_01239800	K27acFemale_715	AGAL.scaffold0147	8753	9061	+	3.78	2.27	promoter-TSS (Mandarin_01239800)	-511	CDH18
Mandarin_01242200	K27acFemale_912	AGAL.scaffold0147	1872221	1872510	+	4.53	3.57	promoter-TSS (Mandarin_01242200)	-288	IST1
Mandarin_01266700	K27acFemale_877	AGAL.scaffold0158	681018	682321	+	6.49	5.74	exon (Mandarin_01266700, exon 1 of 3)	447	RAB27A
Mandarin_01266900	K27acFemale_80	AGAL.scaffold0158	709305	709766	+	4.32	1.23	promoter-TSS (Mandarin_01266900)	-2	TCF12
Mandarin_01290500	K27acFemale_999	AGAL.scaffold0165	255983	256219	+	2.78	1.25	intron (Mandarin_01290500, intron 1 of 19)	1014	EEF1A1
Mandarin_01319200	K27acFemale_872	AGAL.scaffold0176	827155	827360	+	3.9	2.56	promoter-TSS (Mandarin_01319200)	-734	SCN3A
Mandarin_01319600	K27acFemale_954	AGAL.scaffold0176	854482	854966	+	5.01	4.15	intron (Mandarin_01319600, intron 1 of 5)	165	unannotated
Mandarin_01320700	K27acFemale_905	AGAL.scaffold0176	1024334	1024534	+	2.3	0.25	intron (Mandarin_01320700, intron 1 of 3)	929	FOXA2
Mandarin_01338000	K27acFemale_170	AGAL.scaffold0181	1256746	1256949	+	3.43	0.25	intron (Mandarin_01338000, intron 1 of 17)	432	KCNH4
Mandarin_01353300	K27acFemale_393	AGAL.scaffold0193	121455	121666	+	3.48	0.85	promoter-TSS (Mandarin_01353300)	-992	unannotated
Mandarin_01358300	K27acFemale_83	AGAL.scaffold0199	559363	559640	+	3.88	0.25	promoter-TSS (Mandarin_01358300)	-774	PI4KA
Mandarin_01364700	K27acFemale_771	AGAL.scaffold0203	279503	279854	+	4.35	3.07	promoter-TSS (Mandarin_01364700)	-693	CAPZA2
Mandarin_01364700	K27acFemale_994	AGAL.scaffold0203	278565	278802	+	4.32	3.18	intron (Mandarin_01364700, intron 1 of 2)	302	CAPZA2
Mandarin_01364800	K27acFemale_122	AGAL.scaffold0203	286647	286901	+	3.66	0.25	promoter-TSS (Mandarin_01364800)	79	CAV1
Mandarin_01384000	K27acFemale_480	AGAL.scaffold0214	129753	129989	+	3.94	2.03	promoter-TSS (Mandarin_01384000)	-528	unannotated
Mandarin_01384100	K27acFemale_443	AGAL.scaffold0214	137754	138147	+	4.57	2.94	promoter-TSS (Mandarin_01384100)	-428	HAUS8
Mandarin_01385500	K27acFemale_686	AGAL.scaffold0216	527974	528252	+	4	2.72	intron (Mandarin_01385500, intron 2 of 11)	994	PDE7A
Mandarin_01400500	K27acFemale_151	AGAL.scaffold0223	729353	729600	+	3.51	0.25	promoter-TSS (Mandarin_01400500)	-414	SYT7
Mandarin_01417500	K27acFemale_242	AGAL.scaffold0236	278717	279127	+	3.89	1.56	promoter-TSS (Mandarin_01417500)	-585	BDH2
Mandarin_01417500	K27acFemale_837	AGAL.scaffold0236	279718	280117	+	4.1	2.73	exon (Mandarin_01417500, exon 3 of 5)	410	BDH2
Mandarin_01429200	K27acFemale_285	AGAL.scaffold0240	350809	352643	+	6.52	5.1	promoter-TSS (Mandarin_01429200)	-841	unannotated
Mandarin_01429200	K27acFemale_634	AGAL.scaffold0240	352833	353338	+	5.15	3.9	intron (Mandarin_01429200, intron 1 of 5)	518	unannotated
Mandarin_01462300	K27acFemale_801	AGAL.scaffold0267	308750	309065	+	3.4	1.56	promoter-TSS (Mandarin_01462300)	-405	KDSR
Mandarin_01492900	K27acFemale_642	AGAL.scaffold0294	12184	12463	+	3.97	2.59	intron (Mandarin_01492900, intron 1 of 13)	419	unannotated
Mandarin_01513500	K27acFemale_772	AGAL.scaffold0318	268301	268874	+	5.03	3.93	promoter-TSS (Mandarin_01513500)	-68	LARP4
Mandarin_01529500	K27acFemale_51	AGAL.scaffold0341	129386	130533	+	5.55	3.34	intron (Mandarin_01529500, intron 1 of 39)	737	unannotated
Mandarin_01529500	K27acFemale_70	AGAL.scaffold0341	128425	128919	+	4.34	0.85	promoter-TSS (Mandarin_01529500)	-550	unannotated
Mandarin_01544400	K27acFemale_187	AGAL.scaffold0375	108136	108417	+	3.48	0.25	promoter-TSS (Mandarin_01544400)	-200	PCSK1
Mandarin_01544400	K27acFemale_616	AGAL.scaffold0375	108453	108678	+	3.05	0.82	promoter-TSS (Mandarin_01544400)	89	PCSK1
Mandarin_01547000	K27acFemale_594	AGAL.scaffold0386	96061	96862	+	5.23	4.16	exon (Mandarin_01547000, exon 1 of 12)	158	SF3A1
Mandarin_01562400	K27acFemale_875	AGAL.scaffold0431	4312	4519	+	3.27	1.85	intron (Mandarin_01562400, intron 1 of 6)	446	GAS7
Mandarin_01576100	K27acFemale_320	AGAL.scaffold0483	489	713	+	3.23	0.25	promoter-TSS (Mandarin_01576100)	-89	PES1
Mandarin_01578700	K27acFemale_23	AGAL.scaffold0505	29681	30332	+	4.72	0.25	promoter-TSS (Mandarin_01578700)	-447	unannotated
Mandarin_01582100	K27acFemale_307	AGAL.scaffold0530	7487	7894	+	3.59	1.27	promoter-TSS (Mandarin_01582100)	-341	TMEM255A
Mandarin_01582100	K27acFemale_578	AGAL.scaffold0530	7935	8135	+	3.06	0.25	promoter-TSS (Mandarin_01582100)	4	TMEM255A
Mandarin_01598100	K27acFemale_238	AGAL.scaffold0652	11839	12317	+	4.38	2.42	promoter-TSS (Mandarin_01598100)	-694	LPCAT1
Mandarin_01632800	K27acFemale_424	AGAL.scaffold2020	770	1016	+	2.97	0.25	promoter-TSS (Mandarin_01632800)	-761	unannotated
Mandarin_01636900	K27acFemale_611	AGAL.scaffold2331	477	950	+	4.42	2.95	intron (Mandarin_01636900, intron 3 of 3)	896	unannotated
Mandarin_01636900	K27acFemale_568	AGAL.scaffold2331	1388	1660	+	3.34	1.23	promoter-TSS (Mandarin_01636900)	85	unannotated
